# Supplementary material for: A unique metabolic gene cluster regulates lactose and galactose metabolism in the yeast Candida intermedia
Source: Appl Environ Microbiol. 2024 Sep 6;90(10):e01135-24. doi: 10.1128/aem.01135-24 (PMC11497787; doi:10.1128/aem.01135-24)
Supplement: Supplemental tables — Tables S1 to S4. [file aem.01135-24-s0002.xlsx]

## Sheet: Table S1
Table S1: Fold change (>2) for differential expressed (threshold adjusted pValue < 0.05) genes in C. intermedia on both galactose and lactose containing media with glucose as reference condition. Color scheme for log2 fold change values are: increasing gradient of purple for values >0 and yellow for <0, respectively. Log2 fold change values for the top 20 genes with highest log2 fold change of ge…
GeneName	Log2FC_galactose	Log2FC_lactose
LAC4	11.6	11.2			The cutoff for DE genes is adjPVal of 0.001
LAC12_3	11.5	11.5			Colour code used
LAC12	10.5	7.6			fold change	color
rco-3	10.3	5.6			>0	purple
gal7	10.1	8.1			<0	yellow
MAL11_3	10	4.2
gal1	9.9	8			Top 20 highest fold change genes in either carbon sources are shown BOLD
gal10	9.8	7.5
LAC12_5	9.8	7.3
agdD	9.7	4.4
frp2	9.5	6.1
BGLS_2	9.5	8
JEN1_2	9.3	10.4
SPBPB2B2.11	9.2	7.7
augustus_masked-chr6-processed-gene-2.54	9.2	8.6
SPBC2A9.02_2	8.9	5.5
gal10_2	8.8	7.6
DAS1	8.8	7.3
XYL1_2	8.7	5.5
augustus_masked-chr4-processed-gene-19.96	8.6	3.3
HGT1_3	8.4	6
ACS1	8.4	7.4
POX18	8.3	8.6
FDH1_2	8.1	8.1
augustus_masked-chr4-processed-gene-19.110	8.1	2.5
SAP10_5	7.9	6
augustus_masked-chr4-processed-gene-10.77	7.6	2.5
augustus_masked-chr1-processed-gene-6.109	7.6	7.7
augustus_masked-chr2-processed-gene-22.108	7.6	7.7
LRRC49	7.6	2
SPAC1002.16c_2	7.1	7.4
PGA45	7.1	6.3
augustus_masked-chr3-processed-gene-19.84	7	6.6
LAC12_11	7	4.4
SPAC1002.16c	6.8	4.8
MUM2	6.8	5.6
RGI1	6.7	6.2
YPS3_2	6.6	6.3
celc	6.6	3.3
augustus_masked-chr2-processed-gene-21.49	6.6	5.8
ugL	6.5	4.3
STL1_4	6.5	4.2
mug14_2	6.4	5.7
SPBC13G1.02	6.4	5.2
augustus_masked-chr6-processed-gene-0.25	6.4	8
snap_masked-chr2-processed-gene-10.85	6.3	0.5
ABCF3	6.3	1.6
CYP52A13_2	6.3	5.3
vpr_2	6.3	1.6
LAC12_2	6.3	3.1
SAP10	6.2	3.6
XYL1_3	6.2	5.4
snap_masked-chr4-processed-gene-7.113	6.2	5.6
augustus_masked-chr6-processed-gene-4.46	6.1	3.6
SDR1	6.1	6.6
RBT5_2	5.9	4.2
augustus_masked-chr6-processed-gene-10.54	5.9	3.1
snap_masked-chr5-processed-gene-6.104	5.9	6.7
augustus_masked-chr2-processed-gene-14.49	5.9	4.9
DIP5_4	5.9	3.4
CSA1	5.9	2.2
augustus_masked-chr5-processed-gene-3.47	5.8	5.6
SPBC1683.12	5.8	5.4
HPA3	5.7	4.6
augustus_masked-chr2-processed-gene-4.74	5.7	1.9
SFC1	5.7	5.2
augustus_masked-chr1-processed-gene-28.118	5.7	5.8
augustus_masked-chr6-processed-gene-11.114	5.7	4.7
CYP52A12	5.6	5.6
MAL11_4	5.6	2.6
MDR1	5.6	0.5
SPBC2A9.02	5.5	3.1
lovD	5.5	5.2
YPR022c	5.5	4.3
TPO1_2	5.5	1.9
ATO2_3	5.4	4.9
augustus_masked-chr5-processed-gene-14.88	5.3	2.9
augustus_masked-chr6-processed-gene-7.74	5.3	5
PIR3	5.3	3.7
ADH2	5.3	4.8
ATO2_4	5.3	4.9
SPCC663.06c	5.3	3.2
bglI	5.3	3.3
SIT1	5.3	3.1
qa-Y	5.2	4.2
gal1_2	5.2	2.8
augustus_masked-chr2-processed-gene-13.61	5.1	3.4
augustus_masked-chr6-processed-gene-2.71	5.1	4.5
bglI_2	5	3.2
augustus_masked-chr5-processed-gene-16.50	5	5
CRZ2	5	5.3
BSC6_3	5	0.2
SPCC417.10_3	5	3
snap_masked-chr6-processed-gene-11.215	4.9	4
REG1_2	4.9	4.4
SPCC663.06c_3	4.9	4.2
SPCC965.10_5	4.9	3.3
augustus_masked-chr6-processed-gene-5.57	4.9	3.4
augustus_masked-chr5-processed-gene-6.76	4.9	4.8
snap_masked-chr7-processed-gene-4.130	4.9	2.1
augustus_masked-chr1-processed-gene-10.49	4.8	4.8
CG15093	4.8	3.9
PPS1_2	4.8	5.5
AGP2_3	4.7	6.7
snap_masked-chr4-processed-gene-19.161	4.7	3.7
AYT1	4.7	0.4
YPS3_8	4.7	3.7
LIP1_2	4.7	4
CFL1_2	4.6	2.9
augustus_masked-chr2-processed-gene-1.62	4.6	4.2
augustus_masked-chr1-processed-gene-5.74	4.6	5
augustus_masked-chr5-processed-gene-6.56	4.6	1.2
snap_masked-chr2-processed-gene-17.128	4.6	0.6
YPEL2	4.6	4.2
augustus_masked-chr1-processed-gene-5.82	4.5	3.1
GAP1_3	4.5	2.6
augustus_masked-chr1-processed-gene-10.67	4.5	4.4
OPS4_2	4.5	3.9
SPAC1399.01c	4.5	3.1
IDP2	4.5	3.3
augustus_masked-chr1-processed-gene-28.116	4.5	2.6
cpO	4.5	3.9
snap_masked-chr3-processed-gene-13.94	4.4	3.7
augustus_masked-chr1-processed-gene-28.117	4.4	3.8
ams1	4.4	3.9
augustus_masked-chr1-processed-gene-16.50	4.4	2.6
IME2	4.4	4
augustus_masked-chr2-processed-gene-15.61	4.4	4.2
RSB1	4.4	3.3
man9	4.4	1.9
SRR1	4.4	4.3
BGBP	4.3	2.4
SAP10_3	4.3	4.1
DDI2	4.3	3.1
GRP2_5	4.3	2
RTA1	4.2	1.5
augustus_masked-chr5-processed-gene-0.47	4.2	3.6
augustus_masked-chr3-processed-gene-14.134	4.2	2.5
mug180_4	4.2	3.3
augustus_masked-chr2-processed-gene-10.56	4.2	-0.2
TRY4	4.2	3.4
SPCPB1C11.02	4.1	2.7
ADH6	4.1	1.9
MCR1	4.1	4.1
THI4	4.1	3.8
augustus_masked-chr6-processed-gene-0.24	4.1	0.1
JLP1_5	4	1.8
augustus_masked-chr6-processed-gene-2.69	4	3.5
SPCC663.06c_2	4	3.5
ppp1r3B	4	3.6
snap_masked-chr5-processed-gene-6.101	4	3.6
augustus_masked-chr5-processed-gene-3.46	4	3.6
kcmf1	4	3.1
augustus_masked-chr1-processed-gene-12.57	4	3.4
YPS3_5	4	4.6
SPCPB1C11.03	4	1.6
CYB2_3	3.9	2.8
Amdhd2	3.9	3.7
SOD4	3.9	5.9
PTR2_4	3.9	2.7
YAT2	3.9	2.2
BGLS	3.9	0.2
GLA1	3.9	2.1
HAK1	3.8	0.9
YPS1	3.8	4
POX1	3.8	2.5
augustus_masked-chr2-processed-gene-9.46	3.8	2.4
dbl4	3.8	1.2
augustus_masked-chr4-processed-gene-16.43	3.8	3.7
PH2M	3.8	1.1
NAG1	3.8	3.1
augustus_masked-chr2-processed-gene-22.110	3.8	4.2
augustus_masked-chr5-processed-gene-11.72	3.7	3.6
VMS1	3.7	0.4
augustus_masked-chr5-processed-gene-13.86	3.7	5.5
RPN4	3.6	3
INO1	3.6	1
MAL31	3.6	2.6
XYL1	3.6	2.1
FAP1	3.6	0.7
augustus_masked-chr4-processed-gene-3.51	3.6	3.7
ICL1	3.6	5.2
augustus_masked-chr2-processed-gene-12.45	3.6	3.1
MRP	3.6	2.7
AN10108	3.6	0.2
augustus_masked-chr2-processed-gene-21.71	3.5	2.6
augustus_masked-chr1-processed-gene-8.118	3.5	1.3
FAA2_2	3.5	1.7
FDC1	3.5	2.9
snap_masked-chr5-processed-gene-0.86	3.5	2.1
MAL2_2	3.5	1.8
BioCD	3.5	2.4
RBR3_7	3.5	2.1
augustus_masked-chr3-processed-gene-13.53	3.5	3.3
JLP1_2	3.5	2.2
itr2	3.5	-0.2
vrDA	3.5	1.2
CYB2	3.5	2.7
LAC12_12	3.5	3.2
SPCC663.09c_3	3.4	2.2
GUD1	3.4	1.7
ACAD11	3.4	3.3
LIP8	3.4	3.6
snap_masked-chr5-processed-gene-6.136	3.4	2.1
SLM1	3.4	1.2
ywrD	3.4	2.6
YMR196w	3.4	3.1
augustus_masked-chr2-processed-gene-9.42	3.4	2.8
gdh-1	3.3	1.5
nagX	3.3	1.8
JLP1_4	3.3	1.5
RRT5	3.3	1.8
YMR244w	3.3	5.1
FBP1	3.3	3.2
lad	3.3	-1
augustus_masked-chr5-processed-gene-1.86	3.3	4.8
augustus_masked-chr2-processed-gene-0.43	3.3	2.8
snap_masked-chr3-processed-gene-19.142	3.3	-0.2
YOR338w	3.3	4.6
XYL2	3.3	1.2
AYR1_3	3.3	3
isp4	3.3	-0.5
YPS3_6	3.3	2.3
snap_masked-chr2-processed-gene-2.126	3.3	-1
SPCC1840.12	3.3	1.7
LAC12_9	3.2	0.8
augustus_masked-chr6-processed-gene-7.86	3.2	1.5
MLT1	3.2	-0.4
augustus_masked-chr3-processed-gene-14.129	3.2	2.3
augustus_masked-chr4-processed-gene-19.70	3.2	2.5
SSA1	3.2	2.7
YIL166C_2	3.2	1.3
KHA1	3.2	2.7
CYP52A12_2	3.2	1.6
augustus_masked-chr2-processed-gene-14.45	3.2	1.9
snap_masked-chr5-processed-gene-6.105	3.2	2
SCW4	3.2	3
augustus_masked-chr5-processed-gene-13.91	3.2	2.2
SPBC1289.15_2	3.2	4.5
augustus_masked-chr5-processed-gene-13.58	3.1	3.1
CDA2	3.1	2.2
augustus_masked-chr7-processed-gene-1.76	3.1	0
augustus_masked-chr5-processed-gene-15.95	3.1	2.5
mug180	3.1	2.9
snap_masked-chr3-processed-gene-13.93	3.1	3.2
augustus_masked-chr6-processed-gene-2.84	3.1	0.3
PGA26_3	3	3.6
fabG	3	0.8
JLP1_3	3	4.5
ENO1	3	1.9
At3g21360	3	2.1
ATO2	3	2
YNL134c	3	0.2
CRP1_2	3	4
SPBC460.04c_2	2.9	2
THIKB	2.9	1.9
augustus_masked-chr4-processed-gene-13.81	2.9	2.2
Phkg2	2.9	2.2
snap_masked-chr1-processed-gene-24.90	2.9	2.2
KAR5	2.9	2.3
SPAC3C7.04	2.9	1.8
CAP1_2	2.9	1.1
augustus_masked-chr5-processed-gene-15.54	2.9	2.1
PUG1	2.9	0.5
augustus_masked-chr7-processed-gene-2.73	2.9	2.2
AREA	2.9	1.2
GAP1_4	2.9	1.9
augustus_masked-chr5-processed-gene-9.49	2.9	2.5
CTH1	2.9	1.6
augustus_masked-chr2-processed-gene-8.53	2.8	0.9
BSC5	2.8	0.6
augustus_masked-chr2-processed-gene-3.64	2.8	2.2
augustus_masked-chr1-processed-gene-20.120	2.8	3.7
SPBPB21E7.04c	2.8	3
augustus_masked-chr3-processed-gene-5.123	2.8	4.8
augustus_masked-chr5-processed-gene-15.57	2.8	-1.3
UME6	2.8	4.5
PNC1	2.8	3.4
GYG2	2.8	2.7
augustus_masked-chr1-processed-gene-14.111	2.8	3.1
SPCC417.10	2.8	1.6
IFF4_2	2.8	0.4
augustus_masked-chr5-processed-gene-5.79	2.8	-0.5
YNL208w	2.8	2.9
augustus_masked-chr4-processed-gene-17.71	2.8	2.8
TRY5	2.8	2.2
MIMI_L388	2.8	2.7
augustus_masked-chr5-processed-gene-6.55	2.8	-0.6
augustus_masked-chr1-processed-gene-17.78	2.8	2.3
augustus_masked-chr7-processed-gene-4.80	2.8	1.4
augustus_masked-chr1-processed-gene-5.76	2.7	3.1
CDR1	2.7	0.5
ARDH	2.7	1.2
MRJP5	2.7	-0.5
SPCC550.08_3	2.7	1.3
ATG1	2.7	1.9
augustus_masked-chr4-processed-gene-18.56	2.7	5
augustus_masked-chr4-processed-gene-4.39	2.7	2
snap_masked-chr1-processed-gene-23.75	2.7	0.6
MAL2	2.7	1.2
augustus_masked-chr5-processed-gene-6.59	2.7	3
augustus_masked-chr2-processed-gene-22.109	2.7	2.8
THI21	2.7	-1.5
PBI2	2.7	2.5
PLB1	2.7	2
ATF1	2.7	-0.2
KAR4	2.7	4.2
DDB_G0286969	2.7	1.9
augustus_masked-chr2-processed-gene-15.31	2.7	0.6
SPAC922.07c	2.7	1.7
CYP52A13_3	2.7	2.2
NTC1	2.7	1.4
PCK1	2.6	2.2
augustus_masked-chr1-processed-gene-9.115	2.6	2.3
ESTE	2.6	2
PUT1	2.6	1.5
POX9	2.6	1.6
augustus_masked-chr3-processed-gene-14.131	2.6	2.1
augustus_masked-chr4-processed-gene-10.78	2.6	1.4
augustus_masked-chr2-processed-gene-9.47	2.6	2.2
EBP1	2.6	0.8
snap_masked-chr1-processed-gene-28.67	2.6	3.7
snap_masked-chr6-processed-gene-10.85	2.6	1.5
THI6	2.6	0.1
SLI1_2	2.6	-0.5
PTP2	2.6	2
SPBC23G7.10c	2.6	0
gsy-1	2.5	2
PST2	2.5	2
alh-8	2.5	2.1
YIL166C_3	2.5	3.7
SUT2	2.5	4.2
snap_masked-chr2-processed-gene-10.91	2.5	2.4
YKR023w	2.5	-0.5
SPBC947.06c	2.5	-0.4
snap_masked-chr2-processed-gene-3.134	2.5	1.6
RBT5	2.5	1.3
str3	2.5	2.3
snap_masked-chr5-processed-gene-13.122	2.5	4.5
augustus_masked-chr4-processed-gene-17.52	2.5	2.3
augustus_masked-chr2-processed-gene-11.48	2.5	1.2
HGT1	2.5	0.3
YJR008w	2.5	1.3
OPT2	2.5	0.7
augustus_masked-chr1-processed-gene-27.45	2.5	1.1
MSN4	2.5	2.6
PCA1	2.4	1.9
YLR149c	2.4	2.2
GIP2	2.4	2.6
FOX2	2.4	1.5
SPBPB7E8.02	2.4	2.7
snap_masked-chr1-processed-gene-10.117	2.4	1.7
SLH1	2.4	-0.5
SPBC23G7.10c_2	2.4	1.2
OPS4	2.4	2.2
MCH4_4	2.4	0
SPBC1773.03c	2.4	1.8
augustus_masked-chr1-processed-gene-3.126	2.4	3
YBR241C_2	2.4	2.5
NIT2	2.4	1.8
YGL010w	2.4	1.8
CHT4	2.4	1.8
augustus_masked-chr2-processed-gene-14.78	2.4	1.3
OXP1	2.4	2.3
SPAC18B11.09c	2.4	2
AMO	2.4	2.7
snap_masked-chr2-processed-gene-3.138	2.3	2.1
DDP1	2.3	1.7
augustus_masked-chr6-processed-gene-11.112	2.3	0.7
augustus_masked-chr3-processed-gene-11.54	2.3	2.1
ATG8	2.3	1.7
augustus_masked-chr1-processed-gene-5.58	2.3	1.9
SPAPB1E7.08c_2	2.3	2.3
TMC1	2.3	2
YJR124C_2	2.3	2.1
HSP30	2.3	-0.2
YGR237c	2.3	2.4
gsk3	2.3	1.5
SPBC1683.12_3	2.3	1.9
SPS19	2.3	1.8
SPBC1289.15_4	2.3	0.1
GTT1	2.3	1.8
GCY1_3	2.3	1.2
augustus_masked-chr5-processed-gene-15.103	2.3	1.7
augustus_masked-chr6-processed-gene-6.56	2.3	1.4
RTA1_3	2.3	0.6
LIP3_3	2.3	1.3
egt-2	2.3	-0.6
TFS1	2.3	1.8
ENV9	2.3	2.5
SOD6	2.3	3.3
augustus_masked-chr2-processed-gene-22.62	2.3	3.2
AAT2	2.3	-0.7
augustus_masked-chr6-processed-gene-5.65	2.3	3.5
YPR013c	2.3	0.8
reP	2.3	1.2
augustus_masked-chr1-processed-gene-24.138	2.3	3.3
RNF128	2.3	1.7
augustus_masked-chr3-processed-gene-3.61	2.2	2
UPC2	2.2	2
SPCC965.11c	2.2	1.4
snap_masked-chr1-processed-gene-3.67	2.2	2.2
cps3	2.2	1.9
MRR1_9	2.2	1.8
fap1	2.2	0.7
stcB	2.2	1.9
CUE3	2.2	0
GRE2	2.2	-0.4
PMC1	2.2	1.4
PLB3_2	2.2	1.8
augustus_masked-chr3-processed-gene-4.87	2.2	2.6
FMP48	2.2	2.1
augustus_masked-chr3-processed-gene-4.90	2.2	1.8
prtP	2.2	1.7
PUT2	2.2	1.4
vioD	2.2	1.5
YOR1_4	2.2	1.4
PRB1	2.2	1.7
SPAC1039.03	2.2	2.7
MCH4_3	2.2	0
augustus_masked-chr3-processed-gene-19.67	2.2	1.6
CREA	2.1	1.2
SPCC663.09c_2	2.1	1.8
GRP2_2	2.1	1.4
YOR389w	2.1	1.7
LAC12_8	2.1	1
SPCC757.13	2.1	2.7
augustus_masked-chr2-processed-gene-4.52	2.1	1.4
augustus_masked-chr2-processed-gene-18.76	2.1	3.7
SPCC1529.01_4	2.1	0.9
atSA	2.1	-0.8
augustus_masked-chr2-processed-gene-3.70	2.1	1.2
YWP1	2.1	1.1
augustus_masked-chr2-processed-gene-9.52	2.1	1.8
THI72	2.1	1.1
SIP5	2.1	1.7
lovD_2	2.1	1.2
WHS11	2.1	3.5
osm1	2.1	1.7
augustus_masked-chr1-processed-gene-9.114	2.1	0.2
ALDH3A2	2	1.1
JLP1	2	1.3
snap_masked-chr3-processed-gene-19.168	2	1.6
CFL1_3	2	0.8
amt3	2	1.8
GLG2	2	1.8
YALI0B16192G	2	0
ATP6	2	0.2
SH0499	2	1.3
SPCC576.01c	2	1.8
Gid4	2	1.6
ADH3_2	2	2.5
augustus_masked-chr1-processed-gene-16.55	2	0.8
SRPK	2	2.4
augustus_masked-chr3-processed-gene-13.56	2	2
YCL012c	2	1.6
KNS1	2	2
cia30	2	2.8
augustus_masked-chr5-processed-gene-2.69	-2	-0.6
CHT2	-2	-1.5
ADO1	-2.1	-1.2
MEP3	-2.1	-0.6
CHO2	-2.1	-2
GCV1	-2.1	-1.5
ACS2	-2.1	-1.5
TPO4	-2.2	-1.2
CYB2_2	-2.2	-1.4
augustus_masked-chr3-processed-gene-9.89	-2.2	-0.8
FUR4_2	-2.2	-1.4
CDR4	-2.2	-2.7
OTC	-2.3	-2.5
augustus_masked-chr1-processed-gene-14.144	-2.3	-0.1
sam1	-2.3	-1.8
snap_masked-chr2-processed-gene-22.132	-2.4	-0.3
snap_masked-chr5-processed-gene-6.112	-2.4	2.3
snap_masked-chr5-processed-gene-18.162	-2.4	-2.3
SPCC1494.01	-2.4	-2.2
GAT1	-2.5	0.1
snap_masked-chr2-processed-gene-5.135	-2.5	-2.9
PHO89	-2.5	-0.7
STB5	-2.5	-2.3
SAH1	-2.6	-2
augustus_masked-chr3-processed-gene-7.72	-2.6	-2.4
CHT3	-2.6	-2.9
augustus_masked-chr5-processed-gene-0.31	-2.7	0.1
TPO3	-2.7	-2.9
YPS3_3	-2.8	-3.3
SOU2	-2.8	-2.4
OPI3	-2.9	-2
snap_masked-chr2-processed-gene-3.117	-3	-2
augustus_masked-chr5-processed-gene-9.34	-3	-2
ENG1	-3	-2.6
GCV2	-3.1	-2.5
AGP2	-3.1	-0.5
NUP	-3.2	-1
CHIP	-3.3	-2.3
GPP1	-3.4	-4.5
snap_masked-chr4-processed-gene-18.110	-3.5	-2.6
DEHA2E01232G	-3.5	-3.6
MEP2	-3.5	-3.3
augustus_masked-chr3-processed-gene-0.37	-3.7	-4.2
snap_masked-chr2-processed-gene-22.184	-3.7	-2.1
ERG25	-3.8	-1.7
PRA1	-3.9	-7
augustus_masked-chr2-processed-gene-1.67	-3.9	-0.3
snap_masked-chr1-processed-gene-25.83	-3.9	-6.7
augustus_masked-chr7-processed-gene-0.34	-4	-1.4
augustus_masked-chr4-processed-gene-14.89	-4	-1.4
MAS	-4.1	-3.8
TYE7	-4.4	-2.4
GPD	-4.4	-4.5
ADH3	-4.4	-3.5
fmo1_2	-4.6	-4.7
STL1	-4.7	-4.5
KHT2_2	-5.6	-6.8
KHT2	-8.2	-9.4

## Sheet: Table S2A
TableS2A Comparative genomics analysis of 332 yeast species using tblastn. Sheet “all species” shows the analysis for all Gal, LAC and GALLAC genes in all 332 yeast species. The sheet “selected species”shows comparison of selected yeast species with Candida intermedia.
qseqid	sseqid	pident	qcovs	qlen	slen	length	sstart	send	bitscore	evalue	species	clade
LAC9	scf7180000060463	41.791	73	691	9064	67	6061	6261	65.5	6.36e-11	yHMPu5000034952_Citeromyces_siamensis	Pichiaceae
XYL1_2	scf7180000053712	57.143	100	315	49373	315	21334	20390	383	2.40e-121	yHMPu5000034952_Citeromyces_siamensis	Pichiaceae
XYL1_2	scf7180000060423	56.250	100	315	5659	320	2639	1680	372	7.46e-118	yHMPu5000034952_Citeromyces_siamensis	Pichiaceae
XYL1_2	gi|1002316733|dbj|BCKQ01000003.1|	54.375	99	315	2066014	320	1225473	1226432	354	2.42e-111	Ascoidea_asiatica	CUG-Ser2
XYL1_2	NODE_6_length_904599_cov_47.8862_ID_11	67.834	99	315	904599	314	690650	689709	461	5.07e-149	yHMPu5000034986_Candida_oregonensis	CUG-Ser1
LAC12_3	NODE_132_length_8308_cov_3.37296_ID_263	45.383	95	533	8308	509	2167	644	462	8.65e-146	yHMPu5000034673_Blastobotrys_nivea	Dipodascaceae/Trichomonascaceae
LAC12_3	NODE_801_length_4509_cov_3.08936_ID_1601	41.176	99	533	4509	527	2895	4469	434	2.77e-138	yHMPu5000034673_Blastobotrys_nivea	Dipodascaceae/Trichomonascaceae
LAC12_3	NODE_473_length_5532_cov_3.01735_ID_945	42.964	100	533	5532	533	2850	1267	422	1.27e-132	yHMPu5000034673_Blastobotrys_nivea	Dipodascaceae/Trichomonascaceae
GAL1	NODE_475_length_5529_cov_3.38144_ID_949	41.874	98	525	5529	523	5288	3756	373	3.77e-115	yHMPu5000034673_Blastobotrys_nivea	Dipodascaceae/Trichomonascaceae
GAL7	NODE_2228_length_2457_cov_3.74105_ID_4455	50.546	98	366	2457	366	1271	2338	373	2.90e-123	yHMPu5000034673_Blastobotrys_nivea	Dipodascaceae/Trichomonascaceae
XYL1_2	NODE_1489_length_3261_cov_2.68808_ID_2977	54.417	89	315	3261	283	854	9	319	2.71e-101	yHMPu5000034673_Blastobotrys_nivea	Dipodascaceae/Trichomonascaceae
GAL1_2	NODE_475_length_5529_cov_3.38144_ID_949	42.197	99	512	5529	519	5285	3756	384	4.53e-119	yHMPu5000034673_Blastobotrys_nivea	Dipodascaceae/Trichomonascaceae
LAC9	flattened_line_30	45.205	79	691	225436	73	204141	204359	75.9	2.02e-14	yHMPu5000035045_Barnettozyma_hawaiiensis	Phaffomycetaceae
XYL1_2	flattened_line_120	55.696	99	315	18371	316	2344	1403	375	4.05e-119	yHMPu5000035045_Barnettozyma_hawaiiensis	Phaffomycetaceae
XYL1_2	flattened_line_2	58.228	99	315	524522	316	123708	124655	367	3.55e-116	yHMPu5000035045_Barnettozyma_hawaiiensis	Phaffomycetaceae
XYL1_2	flattened_line_8	47.664	100	315	379167	321	63528	62593	303	8.33e-94	yHMPu5000035045_Barnettozyma_hawaiiensis	Phaffomycetaceae
XYL1_2	NODE_10_length_472098_cov_26.9767_ID_2461	59.810	99	315	472098	316	398901	397960	390	3.36e-124	yHMPu5000035689_Candida_mycetangii	Phaffomycetaceae
GAL1	scaffold_1	52.871	96	525	2480304	505	2421069	2422565	476	1.55e-150	Nadsonia_fulvescens_var_elongata	Dipodascaceae/Trichomonascaceae
GAL10	scaffold_1	64.426	90	761	2480304	357	2446493	2445423	462	1.62e-142	Nadsonia_fulvescens_var_elongata	Dipodascaceae/Trichomonascaceae
GAL10	scaffold_1	67.354	90	761	2480304	291	2420150	2419284	422	7.12e-131	Nadsonia_fulvescens_var_elongata	Dipodascaceae/Trichomonascaceae
GAL10	scaffold_1	50.000	90	761	2480304	68	2420356	2420156	64.7	7.12e-131	Nadsonia_fulvescens_var_elongata	Dipodascaceae/Trichomonascaceae
GAL7	scaffold_1	59.444	98	366	2480304	360	2424461	2425522	458	4.91e-147	Nadsonia_fulvescens_var_elongata	Dipodascaceae/Trichomonascaceae
GAL10_2	scaffold_1	60.458	95	351	2480304	349	2446493	2445447	419	2.01e-133	Nadsonia_fulvescens_var_elongata	Dipodascaceae/Trichomonascaceae
GAL10_2	scaffold_1	61.290	95	351	2480304	279	2420150	2419320	363	2.75e-114	Nadsonia_fulvescens_var_elongata	Dipodascaceae/Trichomonascaceae
XYL1_2	scaffold_3	53.746	97	315	1649622	307	605706	604786	350	4.94e-110	Nadsonia_fulvescens_var_elongata	Dipodascaceae/Trichomonascaceae
GAL1_2	scaffold_1	45.957	98	512	2480304	507	2421060	2422571	431	3.93e-135	Nadsonia_fulvescens_var_elongata	Dipodascaceae/Trichomonascaceae
LAC4	NODE_21_length_198108_cov_39.0493_ID_41	40.861	99	1014	198108	859	54900	57431	644	0.0	yHMPu5000034757_Lipomyces_doorenjongii	Lipomycetaceae
LAC4	NODE_21_length_198108_cov_39.0493_ID_41	56.021	99	1014	198108	191	54293	54865	190	0.0	yHMPu5000034757_Lipomyces_doorenjongii	Lipomycetaceae
GAL7	NODE_21_length_198108_cov_39.0493_ID_41	57.692	99	366	198108	182	20423	19884	220	8.03e-108	yHMPu5000034757_Lipomyces_doorenjongii	Lipomycetaceae
GAL7	NODE_21_length_198108_cov_39.0493_ID_41	55.488	99	366	198108	164	20934	20479	181	8.03e-108	yHMPu5000034757_Lipomyces_doorenjongii	Lipomycetaceae
GAL7	NODE_21_length_198108_cov_39.0493_ID_41	55.000	99	366	198108	20	21049	20990	28.5	8.03e-108	yHMPu5000034757_Lipomyces_doorenjongii	Lipomycetaceae
GAL10_2	NODE_21_length_198108_cov_39.0493_ID_41	60.294	96	351	198108	340	21487	22506	443	5.82e-142	yHMPu5000034757_Lipomyces_doorenjongii	Lipomycetaceae
XYL1_2	NODE_5_length_661308_cov_39.7071_ID_9	48.035	97	315	661308	229	564215	564901	221	6.40e-89	yHMPu5000034757_Lipomyces_doorenjongii	Lipomycetaceae
XYL1_2	NODE_5_length_661308_cov_39.7071_ID_9	65.789	97	315	661308	76	563926	564153	124	6.40e-89	yHMPu5000034757_Lipomyces_doorenjongii	Lipomycetaceae
XYL1_2	NODE_23_length_165425_cov_41.1239_ID_45	41.844	90	315	165425	282	80271	81056	180	4.54e-51	yHMPu5000034757_Lipomyces_doorenjongii	Lipomycetaceae
GAL1	Zyro0A	44.533	94	525	1114666	503	335313	333844	362	2.92e-111	Zygosaccharomyces_rouxii	Saccharomycetaceae
GAL10	Zyro0A	48.331	90	761	1114666	689	335962	337971	634	0.0	Zygosaccharomyces_rouxii	Saccharomycetaceae
GAL7	Zyro0A	59.615	99	366	1114666	364	338312	339385	467	3.67e-150	Zygosaccharomyces_rouxii	Saccharomycetaceae
GAL10_2	Zyro0A	58.580	96	351	1114666	338	335977	336981	410	7.24e-131	Zygosaccharomyces_rouxii	Saccharomycetaceae
XYL1_2	Zyro0A	55.096	98	315	1114666	314	506789	505848	360	6.89e-114	Zygosaccharomyces_rouxii	Saccharomycetaceae
GAL1_2	Zyro0A	40.741	98	512	1114666	513	335361	333856	365	1.60e-112	Zygosaccharomyces_rouxii	Saccharomycetaceae
GAL1	chrII	48.611	93	525	1274804	504	268414	269904	424	1.70e-132	Saccharomyces_eubayanus	Saccharomycetaceae
GAL1	chrIV	45.957	94	525	982538	507	458523	460031	410	4.94e-128	Saccharomyces_eubayanus	Saccharomycetaceae
GAL10	chrII	52.017	89	761	1274804	694	267581	265518	719	0.0	Saccharomyces_eubayanus	Saccharomycetaceae
GAL7	chrII	60.606	99	366	1274804	363	264770	263700	474	1.82e-152	Saccharomyces_eubayanus	Saccharomycetaceae
GAL10_2	chrII	64.201	96	351	1274804	338	267572	266559	465	1.10e-149	Saccharomyces_eubayanus	Saccharomycetaceae
XYL1_2	chrXV	53.185	98	315	741893	314	519593	520534	345	1.29e-108	Saccharomyces_eubayanus	Saccharomycetaceae
GAL1_2	chrII	42.685	94	512	1274804	499	268414	269904	396	3.17e-123	Saccharomyces_eubayanus	Saccharomycetaceae
GAL1_2	chrIV	41.731	98	512	982538	520	458478	460031	387	3.24e-120	Saccharomyces_eubayanus	Saccharomycetaceae
LAC9	NODE_2_length_789798_cov_75.9216_ID_3	44.595	80	691	789798	74	311722	311943	73.9	6.40e-14	yHMPu5000034893_Ogataea_philodendra	Pichiaceae
XYL1_2	NODE_3_length_643798_cov_66.6584_ID_5	55.732	99	315	643798	314	242387	241449	358	5.19e-113	yHMPu5000034893_Ogataea_philodendra	Pichiaceae
LAC12_3	NODE_40_length_112643_cov_36.2668_ID_79	47.901	97	533	112643	524	89580	91148	482	1.15e-152	yHMPu5000034605_Spencermartinsiella_europaea	Dipodascaceae/Trichomonascaceae
LAC12_3	NODE_11_length_349578_cov_28.2102_ID_21	44.764	99	533	349578	487	342604	341150	452	3.85e-142	yHMPu5000034605_Spencermartinsiella_europaea	Dipodascaceae/Trichomonascaceae
LAC4	NODE_14_length_313792_cov_28.8988_ID_27	44.582	99	1014	313792	1052	45819	48950	845	0.0	yHMPu5000034605_Spencermartinsiella_europaea	Dipodascaceae/Trichomonascaceae
GAL1	NODE_2_length_1276072_cov_27.1787_ID_3	45.833	96	525	1276072	504	137125	135638	421	1.10e-131	yHMPu5000034605_Spencermartinsiella_europaea	Dipodascaceae/Trichomonascaceae
GAL7	NODE_2_length_1276072_cov_27.1787_ID_3	49.051	97	366	1276072	369	437283	438359	365	2.02e-114	yHMPu5000034605_Spencermartinsiella_europaea	Dipodascaceae/Trichomonascaceae
GAL10_2	NODE_3_length_533584_cov_27.3585_ID_5	63.324	97	351	533584	349	483073	484119	460	8.63e-148	yHMPu5000034605_Spencermartinsiella_europaea	Dipodascaceae/Trichomonascaceae
XYL1_2	NODE_16_length_303609_cov_28.553_ID_31	52.941	97	315	303609	306	111936	111022	339	1.81e-106	yHMPu5000034605_Spencermartinsiella_europaea	Dipodascaceae/Trichomonascaceae
XYL1_2	NODE_35_length_134487_cov_28.4228_ID_69	47.712	97	315	134487	306	34152	35069	302	1.76e-93	yHMPu5000034605_Spencermartinsiella_europaea	Dipodascaceae/Trichomonascaceae
GAL1_2	NODE_2_length_1276072_cov_27.1787_ID_3	43.366	97	512	1276072	505	137122	135638	397	2.97e-123	yHMPu5000034605_Spencermartinsiella_europaea	Dipodascaceae/Trichomonascaceae
LAC9	flattened_line_6	41.333	80	691	556378	75	538387	538611	70.1	1.56e-12	yHMPu5000035686_Cyberlindnera_saturnus	Phaffomycetaceae
XYL1_2	flattened_line_15	58.544	99	315	405156	316	83940	82999	388	2.42e-123	yHMPu5000035686_Cyberlindnera_saturnus	Phaffomycetaceae
XYL1_2	flattened_line_82	43.452	99	315	86830	336	37754	36774	281	4.53e-86	yHMPu5000035686_Cyberlindnera_saturnus	Phaffomycetaceae
GAL1	gi|1002318366|dbj|BCKZ01000017.1|	46.449	97	525	604212	521	596881	598419	420	7.99e-131	Alloascoidea_hylecoeti	Alloascoideaceae
GAL10	gi|1002318355|dbj|BCKZ01000028.1|	51.926	89	761	218441	701	64467	66530	655	0.0	Alloascoidea_hylecoeti	Alloascoideaceae
GAL7	gi|1002318366|dbj|BCKZ01000017.1|	55.362	92	366	604212	345	599676	600704	403	1.33e-127	Alloascoidea_hylecoeti	Alloascoideaceae
GAL10_2	gi|1002318378|dbj|BCKZ01000005.1|	63.930	96	351	1301127	341	1036785	1037807	452	4.64e-145	Alloascoidea_hylecoeti	Alloascoideaceae
GAL10_2	gi|1002318355|dbj|BCKZ01000028.1|	65.782	96	351	218441	339	64473	65483	447	4.50e-143	Alloascoidea_hylecoeti	Alloascoideaceae
XYL1_2	gi|1002318375|dbj|BCKZ01000008.1|	52.063	99	315	1087023	315	553136	554080	342	3.55e-107	Alloascoidea_hylecoeti	Alloascoideaceae
XYL1_2	gi|1002318375|dbj|BCKZ01000008.1|	48.185	99	315	1087023	303	226803	227708	305	3.33e-94	Alloascoidea_hylecoeti	Alloascoideaceae
XYL1_2	gi|1002318375|dbj|BCKZ01000008.1|	46.203	99	315	1087023	316	556820	557767	296	3.15e-91	Alloascoidea_hylecoeti	Alloascoideaceae
XYL1_2	gi|1002318378|dbj|BCKZ01000005.1|	51.438	99	315	1301127	313	436907	435969	328	2.59e-102	Alloascoidea_hylecoeti	Alloascoideaceae
XYL1_2	gi|1002318378|dbj|BCKZ01000005.1|	45.886	99	315	1301127	316	1065884	1066831	297	2.27e-91	Alloascoidea_hylecoeti	Alloascoideaceae
XYL1_2	gi|1002318380|dbj|BCKZ01000003.1|	48.852	96	315	1611117	305	1554713	1553799	305	3.57e-94	Alloascoidea_hylecoeti	Alloascoideaceae
GAL1_2	gi|1002318366|dbj|BCKZ01000017.1|	42.996	98	512	604212	514	596881	598416	410	1.48e-127	Alloascoidea_hylecoeti	Alloascoideaceae
GAL1	gi|1002316231|dbj|BCGB01000002.1|	56.597	98	525	2224902	523	746128	744563	581	0.0	Candida_homilentoma	CUG-Ser1
GAL10	gi|1002316231|dbj|BCGB01000002.1|	65.109	90	761	2224902	685	746866	748902	919	0.0	Candida_homilentoma	CUG-Ser1
GAL7	gi|1002316231|dbj|BCGB01000002.1|	70.330	99	366	2224902	364	752312	753400	551	2.22e-179	Candida_homilentoma	CUG-Ser1
GAL10_2	gi|1002316231|dbj|BCGB01000002.1|	71.920	99	351	2224902	349	746848	747894	530	2.57e-172	Candida_homilentoma	CUG-Ser1
XYL1_2	gi|1002316230|dbj|BCGB01000003.1|	63.057	99	315	1810771	314	1199022	1198081	429	7.15e-138	Candida_homilentoma	CUG-Ser1
GAL1_2	gi|1002316231|dbj|BCGB01000002.1|	47.318	99	512	2224902	522	746125	744560	490	9.27e-156	Candida_homilentoma	CUG-Ser1
GAL1	Ca22chr1A_C_albicans_SC5314	49.231	97	525	3188363	520	450788	449268	441	1.87e-138	Candida_albicans	CUG-Ser1
GAL10	Ca22chr1A_C_albicans_SC5314	62.049	91	761	3188363	693	452134	454179	877	0.0	Candida_albicans	CUG-Ser1
GAL7	Ca22chr1A_C_albicans_SC5314	68.871	99	366	3188363	363	456811	457884	534	2.79e-173	Candida_albicans	CUG-Ser1
GAL10_2	Ca22chr1A_C_albicans_SC5314	68.406	98	351	3188363	345	452155	453186	493	1.55e-159	Candida_albicans	CUG-Ser1
XYL1_2	Ca22chr5A_C_albicans_SC5314	64.013	99	315	1190869	314	650732	649791	438	6.79e-141	Candida_albicans	CUG-Ser1
GAL1_2	Ca22chr1A_C_albicans_SC5314	44.595	98	512	3188363	518	450788	449268	407	5.67e-127	Candida_albicans	CUG-Ser1
GAL1	gi|1002316133|dbj|BCIF01000007.1|	55.489	95	525	1027266	501	929607	928105	525	7.62e-168	Priceomyces_haplophilus	CUG-Ser1
GAL10	gi|1002316133|dbj|BCIF01000007.1|	59.040	93	761	1027266	708	930105	932195	858	0.0	Priceomyces_haplophilus	CUG-Ser1
GAL7	gi|1002316133|dbj|BCIF01000007.1|	67.033	99	366	1027266	364	934412	935482	506	6.77e-164	Priceomyces_haplophilus	CUG-Ser1
GAL10_2	gi|1002316133|dbj|BCIF01000007.1|	67.847	98	351	1027266	339	930171	931187	497	6.77e-161	Priceomyces_haplophilus	CUG-Ser1
XYL1_2	gi|1002316138|dbj|BCIF01000002.1|	60.635	99	315	1812747	315	809172	810116	405	2.18e-129	Priceomyces_haplophilus	CUG-Ser1
XYL1_2	gi|1002316138|dbj|BCIF01000002.1|	40.199	99	315	1812747	301	1740897	1741682	194	6.37e-56	Priceomyces_haplophilus	CUG-Ser1
GAL1_2	gi|1002316133|dbj|BCIF01000007.1|	46.654	98	512	1027266	508	929628	928105	439	3.06e-138	Priceomyces_haplophilus	CUG-Ser1
GAL1	ref|NC_012860.1|	48.944	97	525	3214061	521	466591	465068	434	3.28e-136	Candida_dubliniensis	CUG-Ser1
GAL10	ref|NC_012860.1|	62.317	91	761	3214061	682	468009	470024	879	0.0	Candida_dubliniensis	CUG-Ser1
GAL7	ref|NC_012860.1|	69.421	99	366	3214061	363	472654	473727	535	7.80e-174	Candida_dubliniensis	CUG-Ser1
GAL10_2	ref|NC_012860.1|	68.713	97	351	3214061	342	468009	469031	496	3.06e-160	Candida_dubliniensis	CUG-Ser1
XYL1_2	ref|NC_012864.1|	63.091	99	315	1245899	317	673191	672241	425	2.95e-136	Candida_dubliniensis	CUG-Ser1
GAL1_2	ref|NC_012860.1|	44.402	98	512	3214061	518	466591	465068	398	8.62e-124	Candida_dubliniensis	CUG-Ser1
GAL1	LANO0C	47.490	97	525	1027700	518	1023493	1021964	429	1.58e-134	Lachancea_nothofagi	Saccharomycetaceae
GAL1	LANO0A	47.490	97	525	739721	518	732173	730644	428	4.88e-134	Lachancea_nothofagi	Saccharomycetaceae
GAL1	LANO0H	47.848	92	525	2350748	395	2999	4168	306	2.16e-106	Lachancea_nothofagi	Saccharomycetaceae
GAL1	LANO0H	46.392	92	525	2350748	97	4170	4460	97.4	2.16e-106	Lachancea_nothofagi	Saccharomycetaceae
GAL10	LANO0A	52.263	89	761	739721	685	732543	734576	678	0.0	Lachancea_nothofagi	Saccharomycetaceae
GAL10	LANO0C	46.628	89	761	1027700	697	1023863	1025896	551	2.00e-173	Lachancea_nothofagi	Saccharomycetaceae
GAL10	LANO0H	50.168	89	761	2350748	594	2271	526	550	8.83e-173	Lachancea_nothofagi	Saccharomycetaceae
GAL10	LANO0H	61.165	89	761	2350748	103	2558	2250	133	5.10e-32	Lachancea_nothofagi	Saccharomycetaceae
GAL7	LANO0A	60.109	99	366	739721	366	729298	730374	469	9.69e-151	Lachancea_nothofagi	Saccharomycetaceae
GAL10_2	LANO0A	63.881	95	351	739721	335	732546	733550	455	3.98e-146	Lachancea_nothofagi	Saccharomycetaceae
GAL10_2	LANO0H	67.949	95	351	2350748	234	2253	1552	342	1.28e-123	Lachancea_nothofagi	Saccharomycetaceae
GAL10_2	LANO0H	54.902	95	351	2350748	102	2555	2250	118	1.28e-123	Lachancea_nothofagi	Saccharomycetaceae
GAL10_2	LANO0C	65.600	94	351	1027700	250	1023866	1024615	338	8.85e-120	Lachancea_nothofagi	Saccharomycetaceae
GAL10_2	LANO0C	54.545	94	351	1027700	88	1024597	1024860	109	8.85e-120	Lachancea_nothofagi	Saccharomycetaceae
XYL1_2	LANO0H	55.911	98	315	2350748	313	2094583	2093645	367	4.87e-116	Lachancea_nothofagi	Saccharomycetaceae
GAL1_2	LANO0C	42.885	99	512	1027700	520	1023493	1021952	400	9.47e-125	Lachancea_nothofagi	Saccharomycetaceae
GAL1_2	LANO0A	43.984	97	512	739721	507	732143	730632	397	1.03e-123	Lachancea_nothofagi	Saccharomycetaceae
GAL1_2	LANO0H	42.172	95	512	2350748	396	2990	4168	276	9.39e-98	Lachancea_nothofagi	Saccharomycetaceae
GAL1_2	LANO0H	45.545	95	512	2350748	101	4170	4472	99.4	9.39e-98	Lachancea_nothofagi	Saccharomycetaceae
GAL1	NODE_3_length_1568754_cov_25.1773_ID_5	53.714	99	525	1568754	525	843101	844675	543	4.01e-174	yHMPu5000035033_Candida_cretensis	CUG-Ser1
GAL10	NODE_3_length_1568754_cov_25.1773_ID_5	60.145	90	761	1568754	690	842479	840437	855	0.0	yHMPu5000035033_Candida_cretensis	CUG-Ser1
GAL7	NODE_3_length_1568754_cov_25.1773_ID_5	68.508	99	366	1568754	362	837958	836894	531	2.33e-172	yHMPu5000035033_Candida_cretensis	CUG-Ser1
LAC9	NODE_1_length_1718446_cov_29.5161_ID_1	49.220	99	691	1718446	705	26488	24383	685	0.0	yHMPu5000035033_Candida_cretensis	CUG-Ser1
GAL10_2	NODE_3_length_1568754_cov_25.1773_ID_5	70.262	97	351	1568754	343	842458	841430	508	1.21e-164	yHMPu5000035033_Candida_cretensis	CUG-Ser1
XYL1_2	NODE_1_length_1718446_cov_29.5161_ID_1	59.236	99	315	1718446	314	882058	881123	388	1.29e-123	yHMPu5000035033_Candida_cretensis	CUG-Ser1
GAL1_2	NODE_3_length_1568754_cov_25.1773_ID_5	45.631	98	512	1568754	515	843131	844675	463	2.02e-146	yHMPu5000035033_Candida_cretensis	CUG-Ser1
LAC9	gi|1002316250|dbj|BCGA01000007.1|	42.029	70	691	837432	69	127719	127513	66.6	1.75e-11	Ambrosiozyma_kashinagacola	Pichiaceae
XYL1_2	gi|1002316251|dbj|BCGA01000006.1|	56.688	99	315	865753	314	286586	287524	384	3.55e-122	Ambrosiozyma_kashinagacola	Pichiaceae
GAL1	NODE_15_length_210461_cov_35.6907_ID_29	48.682	92	525	210461	493	148015	146552	419	6.28e-131	yHAB133_Kazachstania_unispora	Saccharomycetaceae
GAL1	NODE_29_length_137972_cov_44.9543_ID_57	46.012	90	525	137972	489	4504	5958	388	3.52e-120	yHAB133_Kazachstania_unispora	Saccharomycetaceae
GAL10	NODE_29_length_137972_cov_44.9543_ID_57	52.155	90	761	137972	696	2871	799	719	0.0	yHAB133_Kazachstania_unispora	Saccharomycetaceae
GAL7	NODE_15_length_210461_cov_35.6907_ID_29	59.341	99	366	210461	364	149634	150704	468	1.65e-150	yHAB133_Kazachstania_unispora	Saccharomycetaceae
GAL10_2	NODE_29_length_137972_cov_44.9543_ID_57	65.089	96	351	137972	338	2847	1834	463	4.68e-149	yHAB133_Kazachstania_unispora	Saccharomycetaceae
XYL1_2	NODE_5_length_301528_cov_34.1577_ID_9	55.911	98	315	301528	313	166904	167842	360	8.37e-114	yHAB133_Kazachstania_unispora	Saccharomycetaceae
GAL1_2	NODE_15_length_210461_cov_35.6907_ID_29	42.945	93	512	210461	489	148015	146555	403	1.53e-125	yHAB133_Kazachstania_unispora	Saccharomycetaceae
GAL1_2	NODE_29_length_137972_cov_44.9543_ID_57	42.137	93	512	137972	496	4480	5958	385	2.51e-119	yHAB133_Kazachstania_unispora	Saccharomycetaceae
XYL1_2	NABA0S27	56.731	97	315	508758	312	150622	151557	372	6.38e-118	Nakaseomyces_bacillisporus	Saccharomycetaceae
LAC9	NODE_5_length_777825_cov_13.2933_ID_9	44.928	69	691	777825	69	64821	65027	72.0	2.84e-13	yHMPu5000026274_Komagataella_populi	Pichiaceae
GAL10_2	NODE_12_length_140570_cov_14.8648_ID_23	63.265	98	351	140570	343	78778	79800	467	1.46e-150	yHMPu5000026274_Komagataella_populi	Pichiaceae
XYL1_2	NODE_3_length_1151431_cov_13.5986_ID_5	64.331	99	315	1151431	314	760597	761538	433	3.65e-139	yHMPu5000026274_Komagataella_populi	Pichiaceae
LAC12_3	NODE_7_length_514569_cov_35.9165_ID_13	49.718	99	533	514569	531	21120	22706	507	2.25e-161	yHMPu5000034675_Blastobotrys_mokoenaii	Dipodascaceae/Trichomonascaceae
LAC12_3	NODE_7_length_514569_cov_35.9165_ID_13	48.030	99	533	514569	533	16636	18222	496	1.69e-157	yHMPu5000034675_Blastobotrys_mokoenaii	Dipodascaceae/Trichomonascaceae
LAC12_3	NODE_8_length_436281_cov_36.7204_ID_15	46.471	95	533	436281	510	278939	277419	475	3.51e-150	yHMPu5000034675_Blastobotrys_mokoenaii	Dipodascaceae/Trichomonascaceae
LAC12_3	NODE_120_length_2502_cov_38.92_ID_239	44.718	72	533	2502	284	1655	2500	228	4.81e-66	yHMPu5000034675_Blastobotrys_mokoenaii	Dipodascaceae/Trichomonascaceae
LAC12_3	NODE_120_length_2502_cov_38.92_ID_239	58.929	72	533	2502	112	75	410	152	1.87e-39	yHMPu5000034675_Blastobotrys_mokoenaii	Dipodascaceae/Trichomonascaceae
LAC4	NODE_5_length_573879_cov_35.9527_ID_9	45.490	99	1014	573879	1031	245027	248074	876	0.0	yHMPu5000034675_Blastobotrys_mokoenaii	Dipodascaceae/Trichomonascaceae
GAL1	NODE_81_length_9688_cov_31.3797_ID_161	41.502	96	525	9688	506	7784	6300	374	3.60e-115	yHMPu5000034675_Blastobotrys_mokoenaii	Dipodascaceae/Trichomonascaceae
GAL7	NODE_28_length_169718_cov_36.0306_ID_55	50.000	97	366	169718	362	163970	162921	357	9.57e-112	yHMPu5000034675_Blastobotrys_mokoenaii	Dipodascaceae/Trichomonascaceae
GAL10_2	NODE_50_length_77115_cov_36.3192_ID_99	61.176	95	351	77115	340	70084	71103	436	1.90e-139	yHMPu5000034675_Blastobotrys_mokoenaii	Dipodascaceae/Trichomonascaceae
XYL1_2	NODE_7_length_514569_cov_35.9165_ID_13	50.479	98	315	514569	313	51818	50883	328	2.33e-102	yHMPu5000034675_Blastobotrys_mokoenaii	Dipodascaceae/Trichomonascaceae
XYL1_2	NODE_1_length_970412_cov_36.0026_ID_1	41.026	99	315	970412	312	381103	381972	200	4.59e-58	yHMPu5000034675_Blastobotrys_mokoenaii	Dipodascaceae/Trichomonascaceae
GAL1_2	NODE_81_length_9688_cov_31.3797_ID_161	40.792	97	512	9688	505	7781	6300	368	2.26e-113	yHMPu5000034675_Blastobotrys_mokoenaii	Dipodascaceae/Trichomonascaceae
GAL1	NODE_6_length_660448_cov_75.8544_ID_11	58.880	98	525	660448	518	641478	643031	598	0.0	yHMPu5000035681_Candida_gotoi	CUG-Ser1
GAL10	NODE_6_length_660448_cov_75.8544_ID_11	64.672	91	761	660448	685	640227	638188	930	0.0	yHMPu5000035681_Candida_gotoi	CUG-Ser1
GAL7	NODE_6_length_660448_cov_75.8544_ID_11	69.505	99	366	660448	364	635274	634189	539	3.30e-175	yHMPu5000035681_Candida_gotoi	CUG-Ser1
GAL10_2	NODE_6_length_660448_cov_75.8544_ID_11	73.529	99	351	660448	340	640215	639196	535	5.42e-174	yHMPu5000035681_Candida_gotoi	CUG-Ser1
XYL1_2	NODE_3_length_842064_cov_74.5486_ID_5	62.739	99	315	842064	314	654946	655887	438	6.58e-141	yHMPu5000035681_Candida_gotoi	CUG-Ser1
XYL1_2	NODE_18_length_296463_cov_85.1512_ID_35	47.403	97	315	296463	308	10741	9818	293	3.49e-90	yHMPu5000035681_Candida_gotoi	CUG-Ser1
GAL1_2	NODE_6_length_660448_cov_75.8544_ID_11	47.389	99	512	660448	517	641481	643031	467	1.32e-147	yHMPu5000035681_Candida_gotoi	CUG-Ser1
GAL1	NODE_11_length_434127_cov_13.0365_ID_21	47.287	97	525	434127	516	350488	348962	447	1.16e-140	yHMPu5000034932_Kuraishia_ogatae	Pichiaceae
GAL10	NODE_11_length_434127_cov_13.0365_ID_21	52.209	93	761	434127	747	352221	354440	730	0.0	yHMPu5000034932_Kuraishia_ogatae	Pichiaceae
GAL7	NODE_11_length_434127_cov_13.0365_ID_21	59.290	99	366	434127	366	345267	344173	459	3.06e-147	yHMPu5000034932_Kuraishia_ogatae	Pichiaceae
GAL10_2	NODE_11_length_434127_cov_13.0365_ID_21	62.099	96	351	434127	343	352314	353342	447	2.68e-143	yHMPu5000034932_Kuraishia_ogatae	Pichiaceae
XYL1_2	NODE_39_length_76669_cov_19.1428_ID_77	58.805	99	315	76669	318	64019	63066	397	2.42e-126	yHMPu5000034932_Kuraishia_ogatae	Pichiaceae
GAL1_2	NODE_11_length_434127_cov_13.0365_ID_21	45.136	99	512	434127	514	350488	348959	423	2.08e-132	yHMPu5000034932_Kuraishia_ogatae	Pichiaceae
LAC9	flattened_line_11	42.647	76	691	647430	68	569282	569485	67.8	6.36e-12	yHMPu5000035048_Barnettozyma_salicaria	Phaffomycetaceae
GAL10_2	flattened_line_9	43.132	96	351	703695	364	141632	142720	297	2.59e-91	yHMPu5000035048_Barnettozyma_salicaria	Phaffomycetaceae
XYL1_2	flattened_line_5	57.278	99	315	843014	316	55980	56921	379	2.23e-120	yHMPu5000035048_Barnettozyma_salicaria	Phaffomycetaceae
XYL1_2	flattened_line_33	57.911	99	315	236006	316	63347	64294	365	1.96e-115	yHMPu5000035048_Barnettozyma_salicaria	Phaffomycetaceae
GAL1	NODE_13_length_301457_cov_12.8257_ID_25	49.606	97	525	301457	508	20538	19045	476	1.81e-150	yHMPu5000034999_Cephaloascus_fragrans	CUG-Ser1
GAL10	NODE_13_length_301457_cov_12.8257_ID_25	54.398	94	761	301457	739	21342	23537	780	0.0	yHMPu5000034999_Cephaloascus_fragrans	CUG-Ser1
GAL7	NODE_13_length_301457_cov_12.8257_ID_25	59.392	99	366	301457	362	16505	15432	458	6.24e-147	yHMPu5000034999_Cephaloascus_fragrans	CUG-Ser1
GAL10_2	NODE_13_length_301457_cov_12.8257_ID_25	68.622	97	351	301457	341	21456	22472	494	7.06e-160	yHMPu5000034999_Cephaloascus_fragrans	CUG-Ser1
XYL1_2	NODE_10_length_360733_cov_12.93_ID_19	60.510	99	315	360733	314	246522	247463	412	1.09e-131	yHMPu5000034999_Cephaloascus_fragrans	CUG-Ser1
GAL1_2	NODE_13_length_301457_cov_12.8257_ID_25	46.825	98	512	301457	504	20538	19045	462	3.07e-146	yHMPu5000034999_Cephaloascus_fragrans	CUG-Ser1
GAL1	flattened_line_10	50.781	97	525	388656	512	183981	185474	472	2.04e-149	yHMPu5000035302_Candida_fragi	CUG-Ser1
GAL10	flattened_line_10	61.192	90	761	388656	688	183476	181485	830	0.0	yHMPu5000035302_Candida_fragi	CUG-Ser1
GAL7	flattened_line_10	66.111	98	366	388656	360	192882	193931	511	1.22e-165	yHMPu5000035302_Candida_fragi	CUG-Ser1
GAL10_2	flattened_line_10	72.485	97	351	388656	338	183467	182457	523	6.17e-170	yHMPu5000035302_Candida_fragi	CUG-Ser1
XYL1_2	flattened_line_20	62.420	99	315	301590	314	174215	173274	429	9.95e-138	yHMPu5000035302_Candida_fragi	CUG-Ser1
GAL1_2	flattened_line_10	43.444	99	512	388656	511	183981	185480	408	2.61e-127	yHMPu5000035302_Candida_fragi	CUG-Ser1
GAL1	scf7180000008976	47.714	94	525	389617	503	141586	143082	421	9.83e-132	yHAB160_Kazachstania_kunashirensis	Saccharomycetaceae
GAL1	scf7180000008899	43.750	94	525	12130	64	10166	10348	47.4	4.71e-85	yHAB160_Kazachstania_kunashirensis	Saccharomycetaceae
GAL10	scf7180000008976	50.490	91	761	389617	715	140251	138137	699	0.0	yHAB160_Kazachstania_kunashirensis	Saccharomycetaceae
GAL10	scf7180000008899	50.000	91	761	12130	708	8000	5898	691	0.0	yHAB160_Kazachstania_kunashirensis	Saccharomycetaceae
GAL7	scf7180000008976	59.615	99	366	389617	364	137185	136112	474	7.59e-153	yHAB160_Kazachstania_kunashirensis	Saccharomycetaceae
GAL10_2	scf7180000008976	64.881	95	351	389617	336	140194	139187	457	4.19e-147	yHAB160_Kazachstania_kunashirensis	Saccharomycetaceae
GAL10_2	scf7180000008899	63.824	96	351	12130	340	7955	6936	454	4.44e-146	yHAB160_Kazachstania_kunashirensis	Saccharomycetaceae
XYL1_2	scf7180000008954	51.899	98	315	168107	316	167059	166112	329	6.46e-103	yHAB160_Kazachstania_kunashirensis	Saccharomycetaceae
GAL1_2	scf7180000008976	41.339	97	512	389617	508	141580	143097	390	5.50e-121	yHAB160_Kazachstania_kunashirensis	Saccharomycetaceae
GAL1	loc-_s520	55.962	99	525	69964	520	7590	6040	568	0.0	Metschnikowia_lockheadii	CUG-Ser1
GAL10	loc-_s520	62.663	89	761	69964	691	8187	10256	894	0.0	Metschnikowia_lockheadii	CUG-Ser1
GAL7	loc-_s520	66.933	99	366	69964	375	14248	15372	542	3.52e-176	Metschnikowia_lockheadii	CUG-Ser1
GAL10_2	loc-_s520	68.732	97	351	69964	339	8199	9215	494	1.19e-159	Metschnikowia_lockheadii	CUG-Ser1
XYL1_2	loc-_s682	64.013	99	315	201867	314	50239	49298	446	2.50e-143	Metschnikowia_lockheadii	CUG-Ser1
GAL1_2	loc-_s520	53.846	98	512	69964	507	7560	6040	542	9.82e-174	Metschnikowia_lockheadii	CUG-Ser1
GAL1	flattened_line_10	52.762	99	525	410912	525	242998	244572	529	5.49e-169	yHMPu5000035031_Candida_kruisii	CUG-Ser1
GAL10	flattened_line_10	60.029	89	761	410912	683	242355	240334	846	0.0	yHMPu5000035031_Candida_kruisii	CUG-Ser1
GAL7	flattened_line_10	68.232	99	366	410912	362	237861	236797	532	1.13e-172	yHMPu5000035031_Candida_kruisii	CUG-Ser1
LAC9	flattened_line_50	48.329	99	691	175091	718	154779	156926	692	0.0	yHMPu5000035031_Candida_kruisii	CUG-Ser1
GAL10_2	flattened_line_10	70.796	96	351	410912	339	242355	241339	502	1.83e-162	yHMPu5000035031_Candida_kruisii	CUG-Ser1
XYL1_2	flattened_line_78	58.917	99	315	106365	314	3203	4138	387	4.01e-123	yHMPu5000035031_Candida_kruisii	CUG-Ser1
GAL1_2	flattened_line_10	45.455	99	512	410912	517	243022	244572	456	4.15e-144	yHMPu5000035031_Candida_kruisii	CUG-Ser1
LAC12_3	Deha2G	59.659	98	533	2051050	528	2014230	2015810	644	0.0	Debaryomyces_hansenii	CUG-Ser1
LAC12_3	Deha2E	43.396	99	533	2007515	53	84577	84419	54.7	5.65e-12	Debaryomyces_hansenii	CUG-Ser1
LAC4	Deha2G	53.550	99	1014	2051050	1014	2013508	2010506	1052	0.0	Debaryomyces_hansenii	CUG-Ser1
GAL1	Deha2C	55.792	98	525	1587442	518	224766	226319	574	0.0	Debaryomyces_hansenii	CUG-Ser1
GAL10	Deha2C	58.655	90	761	1587442	699	224069	221976	872	0.0	Debaryomyces_hansenii	CUG-Ser1
GAL7	Deha2C	68.579	99	366	1587442	366	218932	217853	537	1.24e-174	Debaryomyces_hansenii	CUG-Ser1
LAC9	Deha2E	52.664	68	691	2007515	488	1992229	1990769	514	1.39e-161	Debaryomyces_hansenii	CUG-Ser1
GAL10_2	Deha2C	68.437	97	351	1587442	339	224051	223035	504	1.85e-163	Debaryomyces_hansenii	CUG-Ser1
XYL1_2	Deha2F	60.510	99	315	2305761	314	1120525	1119584	417	1.45e-133	Debaryomyces_hansenii	CUG-Ser1
XYL1_2	Deha2B	46.106	100	315	1344482	321	41293	42225	293	2.84e-90	Debaryomyces_hansenii	CUG-Ser1
GAL1_2	Deha2C	49.513	98	512	1587442	513	224781	226319	489	1.30e-155	Debaryomyces_hansenii	CUG-Ser1
XYL1_2	flattened_line_4	46.364	99	315	269740	330	254781	253792	281	2.27e-86	yHMPu5000035684_Kloeckera_hatyaiensis	Saccharomycodaceae
GAL7	gi|736520277|emb|CBXB010000119.1|	49.580	97	366	117774	357	87243	88265	350	3.08e-109	Saprochaete_clavata	Dipodascaceae/Trichomonascaceae
GAL10_2	gi|736520371|emb|CBXB010000043.1|	60.745	97	351	155235	349	65031	66077	439	2.22e-140	Saprochaete_clavata	Dipodascaceae/Trichomonascaceae
GAL1	Contig005569	52.326	97	525	2235583	516	1331370	1329889	468	7.24e-148	Candida_parapsilosis	CUG-Ser1
GAL10	Contig005569	61.111	90	761	2235583	684	1331969	1333975	841	0.0	Candida_parapsilosis	CUG-Ser1
GAL7	Contig005569	68.681	99	366	2235583	364	1336000	1337070	535	8.83e-174	Candida_parapsilosis	CUG-Ser1
GAL10_2	Contig005569	68.732	97	351	2235583	339	1331978	1332991	489	3.16e-158	Candida_parapsilosis	CUG-Ser1
XYL1_2	Contig005569	62.739	99	315	2235583	314	271592	272533	426	1.43e-136	Candida_parapsilosis	CUG-Ser1
GAL1_2	Contig005569	45.898	98	512	2235583	512	1331370	1329889	421	7.08e-132	Candida_parapsilosis	CUG-Ser1
LAC9	NODE_22_length_97672_cov_33.0443_ID_43	44.928	65	691	97672	69	64861	65067	72.0	2.83e-13	yHMPu5000034939_Komagataella_pseudopastoris	Pichiaceae
GAL10_2	NODE_20_length_144930_cov_36.6757_ID_39	63.265	98	351	144930	343	66365	65343	466	2.97e-150	yHMPu5000034939_Komagataella_pseudopastoris	Pichiaceae
XYL1_2	NODE_2_length_799181_cov_33.4065_ID_3	64.013	99	315	799181	314	22237	21296	430	2.85e-138	yHMPu5000034939_Komagataella_pseudopastoris	Pichiaceae
LAC12_3	dbj|BBIL01000005.1|	58.254	97	533	1561830	527	11323	12903	617	0.0	Kluyveromyces_marxianus	Saccharomycetaceae
LAC12_3	dbj|BBIL01000005.1|	58.513	97	533	1561830	511	1554878	1553376	605	0.0	Kluyveromyces_marxianus	Saccharomycetaceae
LAC12_3	dbj|BBIL01000004.1|	56.214	98	533	1695378	523	1686291	1684750	575	0.0	Kluyveromyces_marxianus	Saccharomycetaceae
LAC4	dbj|BBIL01000005.1|	41.667	99	1014	1561830	1056	8086	5030	738	0.0	Kluyveromyces_marxianus	Saccharomycetaceae
GAL1	dbj|BBIL01000004.1|	46.881	92	525	1695378	497	704631	706079	399	4.71e-124	Kluyveromyces_marxianus	Saccharomycetaceae
GAL10	dbj|BBIL01000004.1|	48.784	91	761	1695378	699	703005	700930	660	0.0	Kluyveromyces_marxianus	Saccharomycetaceae
GAL7	dbj|BBIL01000004.1|	59.726	99	366	1695378	365	699413	698337	473	3.45e-152	Kluyveromyces_marxianus	Saccharomycetaceae
LAC9	dbj|BBIL01000010.1|	43.836	62	691	1195410	73	702912	702694	67.8	7.26e-12	Kluyveromyces_marxianus	Saccharomycetaceae
GAL10_2	dbj|BBIL01000004.1|	64.371	95	351	1695378	334	702972	701980	445	1.03e-142	Kluyveromyces_marxianus	Saccharomycetaceae
XYL1_2	dbj|BBIL01000001.1|	59.502	99	315	1733117	321	307045	308007	384	3.91e-122	Kluyveromyces_marxianus	Saccharomycetaceae
GAL1_2	dbj|BBIL01000004.1|	45.570	91	512	1695378	474	704688	706079	390	4.45e-121	Kluyveromyces_marxianus	Saccharomycetaceae
GAL7	gi|1002317711|dbj|BCJD01000004.1|	48.333	98	366	2565013	360	1678370	1677315	341	4.06e-106	Yarrowia_keelungensis	Dipodascaceae/Trichomonascaceae
GAL10_2	gi|1002317704|dbj|BCJD01000011.1|	59.599	96	351	586936	349	137761	138807	434	1.76e-138	Yarrowia_keelungensis	Dipodascaceae/Trichomonascaceae
XYL1_2	gi|1002317713|dbj|BCJD01000002.1|	47.302	99	315	3147093	315	2029041	2028103	293	4.72e-90	Yarrowia_keelungensis	Dipodascaceae/Trichomonascaceae
XYL1_2	gi|1002317711|dbj|BCJD01000004.1|	46.364	99	315	2565013	110	4922	5239	97.4	2.07e-38	Yarrowia_keelungensis	Dipodascaceae/Trichomonascaceae
LAC4	NODE_5_length_961671_cov_15.7982_ID_15482	43.622	99	1014	961671	1027	906655	909702	801	0.0	yHMPu5000035242_Zygoascus_ofunaensis	Dipodascaceae/Trichomonascaceae
LAC4	NODE_7_length_719086_cov_18.6268_ID_7498	41.970	98	1014	719086	1015	40552	37565	729	0.0	yHMPu5000035242_Zygoascus_ofunaensis	Dipodascaceae/Trichomonascaceae
LAC4	NODE_11_length_473841_cov_16.3012_ID_3740	40.401	99	1014	473841	1047	106855	109932	674	0.0	yHMPu5000035242_Zygoascus_ofunaensis	Dipodascaceae/Trichomonascaceae
GAL7	NODE_3_length_1287627_cov_16.8742_ID_4528	48.936	98	366	1287627	376	1166279	1167370	357	7.46e-112	yHMPu5000035242_Zygoascus_ofunaensis	Dipodascaceae/Trichomonascaceae
GAL10_2	NODE_3_length_1287627_cov_16.8742_ID_4528	61.254	97	351	1287627	351	436365	437417	448	1.23e-143	yHMPu5000035242_Zygoascus_ofunaensis	Dipodascaceae/Trichomonascaceae
XYL1_2	NODE_7_length_719086_cov_18.6268_ID_7498	52.288	97	315	719086	306	417949	418860	322	1.79e-100	yHMPu5000035242_Zygoascus_ofunaensis	Dipodascaceae/Trichomonascaceae
LAC9	NODE_3_length_939491_cov_21.5647_ID_5	42.647	67	691	939491	68	176195	175992	65.9	3.28e-11	yHMPu5000035037_Candida_montana	Phaffomycetaceae
GAL10_2	NODE_15_length_311180_cov_37.0353_ID_29	43.501	95	351	311180	377	280420	279290	304	1.30e-93	yHMPu5000035037_Candida_montana	Phaffomycetaceae
XYL1_2	NODE_14_length_316299_cov_39.3557_ID_27	56.329	99	315	316299	316	3233	4174	375	3.79e-119	yHMPu5000035037_Candida_montana	Phaffomycetaceae
XYL1_2	NODE_23_length_147361_cov_47.2581_ID_45	54.403	99	315	147361	318	32203	33150	341	4.83e-107	yHMPu5000035037_Candida_montana	Phaffomycetaceae
XYL1_2	NODE_4_length_770689_cov_28.8974_ID_7	50.779	100	315	770689	321	54046	53111	321	4.50e-100	yHMPu5000035037_Candida_montana	Phaffomycetaceae
GAL1	flattened_line_66	50.778	97	525	131756	514	63854	65359	473	9.50e-150	yHMPu5000034643_Candida_schatavii	CUG-Ser1
GAL10	flattened_line_66	56.831	89	761	131756	688	63290	61314	746	0.0	yHMPu5000034643_Candida_schatavii	CUG-Ser1
GAL7	flattened_line_100	67.769	99	366	71430	363	4419	5492	521	4.90e-169	yHMPu5000034643_Candida_schatavii	CUG-Ser1
GAL10_2	flattened_line_66	66.471	96	351	131756	340	63290	62280	469	3.18e-151	yHMPu5000034643_Candida_schatavii	CUG-Ser1
XYL1_2	flattened_line_27	60.635	100	315	348798	315	205701	204760	404	5.02e-129	yHMPu5000034643_Candida_schatavii	CUG-Ser1
GAL1_2	flattened_line_66	47.471	98	512	131756	514	63854	65359	444	7.46e-140	yHMPu5000034643_Candida_schatavii	CUG-Ser1
GAL1	NODE_61_length_71297_cov_15.291_ID_121	41.633	97	525	71297	245	34492	35211	151	1.09e-71	yHMPu5000034749_Lipomyces_mesembrius	Lipomycetaceae
GAL1	NODE_61_length_71297_cov_15.291_ID_121	49.383	97	525	71297	162	35247	35723	137	1.09e-71	yHMPu5000034749_Lipomyces_mesembrius	Lipomycetaceae
GAL1	NODE_61_length_71297_cov_15.291_ID_121	47.482	97	525	71297	139	35744	36160	132	1.91e-32	yHMPu5000034749_Lipomyces_mesembrius	Lipomycetaceae
GAL1	NODE_52_length_94199_cov_16.7239_ID_103	41.748	98	525	94199	206	53310	52726	120	7.38e-29	yHMPu5000034749_Lipomyces_mesembrius	Lipomycetaceae
GAL7	NODE_52_length_94199_cov_16.7239_ID_103	56.425	99	366	94199	179	58779	58246	223	8.77e-108	yHMPu5000034749_Lipomyces_mesembrius	Lipomycetaceae
GAL7	NODE_52_length_94199_cov_16.7239_ID_103	54.268	99	366	94199	164	59293	58832	179	8.77e-108	yHMPu5000034749_Lipomyces_mesembrius	Lipomycetaceae
GAL7	NODE_52_length_94199_cov_16.7239_ID_103	55.000	99	366	94199	20	59412	59353	28.1	8.77e-108	yHMPu5000034749_Lipomyces_mesembrius	Lipomycetaceae
GAL10_2	NODE_52_length_94199_cov_16.7239_ID_103	64.392	95	351	94199	337	59868	60878	457	1.07e-146	yHMPu5000034749_Lipomyces_mesembrius	Lipomycetaceae
XYL1_2	NODE_13_length_358725_cov_30.8807_ID_25	49.847	97	315	358725	327	68940	69920	328	1.46e-102	yHMPu5000034749_Lipomyces_mesembrius	Lipomycetaceae
XYL1_2	NODE_12_length_360066_cov_17.2837_ID_23	46.154	97	315	360066	39	110948	110844	38.9	1.75e-39	yHMPu5000034749_Lipomyces_mesembrius	Lipomycetaceae
GAL1_2	NODE_61_length_71297_cov_15.291_ID_121	40.664	98	512	71297	241	34495	35211	137	8.16e-65	yHMPu5000034749_Lipomyces_mesembrius	Lipomycetaceae
GAL1_2	NODE_61_length_71297_cov_15.291_ID_121	42.857	98	512	71297	161	35247	35714	129	8.16e-65	yHMPu5000034749_Lipomyces_mesembrius	Lipomycetaceae
GAL1_2	NODE_61_length_71297_cov_15.291_ID_121	45.255	98	512	71297	137	35744	36154	125	2.23e-30	yHMPu5000034749_Lipomyces_mesembrius	Lipomycetaceae
GAL7	flattened_line_2	49.862	98	366	562061	363	118687	117626	346	8.55e-108	yHMPu5000035643_Yarrowia_bubula	Dipodascaceae/Trichomonascaceae
GAL10_2	flattened_line_23	59.483	97	351	262554	348	140313	141356	427	1.93e-136	yHMPu5000035643_Yarrowia_bubula	Dipodascaceae/Trichomonascaceae
XYL1_2	flattened_line_117	47.937	99	315	122049	315	3481	2543	293	4.20e-90	yHMPu5000035643_Yarrowia_bubula	Dipodascaceae/Trichomonascaceae
GAL1	mar-_s260	56.950	99	525	152450	518	111735	113276	565	0.0	Metschnikowia_matae_maris	CUG-Ser1
GAL10	mar-_s260	59.103	97	761	152450	758	111302	109053	897	0.0	Metschnikowia_matae_maris	CUG-Ser1
GAL7	mar-_s260	67.200	99	366	152450	375	104882	103758	546	1.51e-177	Metschnikowia_matae_maris	CUG-Ser1
GAL10_2	mar-_s260	68.437	97	351	152450	339	111131	110115	492	7.13e-159	Metschnikowia_matae_maris	CUG-Ser1
XYL1_2	mar-_s135	64.331	99	315	422542	314	80292	79351	447	1.24e-143	Metschnikowia_matae_maris	CUG-Ser1
GAL1_2	mar-_s260	55.030	98	512	152450	507	111756	113276	550	1.65e-176	Metschnikowia_matae_maris	CUG-Ser1
GAL1	emb|HE978324|	49.899	92	525	538562	497	321188	322654	423	2.81e-132	Kazachstania_naganishii	Saccharomycetaceae
GAL1	emb|HE978324|	44.807	92	525	538562	491	276370	274910	387	6.98e-120	Kazachstania_naganishii	Saccharomycetaceae
GAL10	emb|HE978324|	51.804	89	761	538562	693	277613	279667	699	0.0	Kazachstania_naganishii	Saccharomycetaceae
GAL7	emb|HE978324|	59.836	99	366	538562	366	319021	317945	469	6.25e-151	Kazachstania_naganishii	Saccharomycetaceae
GAL10_2	emb|HE978324|	65.089	96	351	538562	338	277622	278635	465	9.51e-150	Kazachstania_naganishii	Saccharomycetaceae
XYL1_2	emb|HE978315|	54.154	100	315	1410756	325	725319	726284	355	4.46e-112	Kazachstania_naganishii	Saccharomycetaceae
GAL1_2	emb|HE978324|	44.898	93	512	538562	490	321188	322642	412	1.19e-128	Kazachstania_naganishii	Saccharomycetaceae
GAL1_2	emb|HE978324|	41.734	93	512	538562	496	276394	274922	369	8.52e-114	Kazachstania_naganishii	Saccharomycetaceae
LAC9	scaffold_10	40.506	69	691	461436	79	351371	351144	72.0	4.40e-13	Candida_arabinofermentans	Pichiaceae
XYL1_2	scaffold_20	58.280	99	315	168738	314	57911	56970	405	1.50e-129	Candida_arabinofermentans	Pichiaceae
GAL1	ref|NC_018295.1|	53.502	97	525	2433673	514	1557189	1555693	480	3.76e-152	Candida_orthopsilosis	CUG-Ser1
GAL10	ref|NC_018295.1|	58.735	95	761	2433673	727	1557863	1559983	842	0.0	Candida_orthopsilosis	CUG-Ser1
GAL7	ref|NC_018295.1|	70.137	99	366	2433673	365	1562293	1563366	538	5.48e-175	Candida_orthopsilosis	CUG-Ser1
GAL10_2	ref|NC_018295.1|	69.412	99	351	2433673	340	1557980	1558996	493	2.35e-159	Candida_orthopsilosis	CUG-Ser1
XYL1_2	ref|NC_018300.1|	64.013	99	315	1027593	314	273546	274487	432	6.20e-139	Candida_orthopsilosis	CUG-Ser1
GAL1_2	ref|NC_018295.1|	46.078	98	512	2433673	510	1557189	1555693	438	8.36e-138	Candida_orthopsilosis	CUG-Ser1
LAC9	NODE_1_length_978802_cov_20.4659_ID_1	45.217	99	691	978802	690	929215	931116	602	0.0	yHMPu5000034899_Ogataea_kodamae	Pichiaceae
LAC9	NODE_13_length_285270_cov_20.0104_ID_25	41.228	73	691	285270	114	11314	11616	77.8	4.40e-15	yHMPu5000034899_Ogataea_kodamae	Pichiaceae
XYL1_2	NODE_3_length_749597_cov_20.3037_ID_5	58.280	99	315	749597	314	164820	165761	395	3.34e-126	yHMPu5000034899_Ogataea_kodamae	Pichiaceae
GAL1	NODE_15_length_183211_cov_21.6293_ID_29	49.395	93	525	183211	496	166160	167632	427	1.62e-133	yHAB154_Kazachstania_transvaalensis	Saccharomycetaceae
GAL1	NODE_58_length_70197_cov_22.2879_ID_115	43.585	96	525	70197	530	27256	28818	377	1.59e-116	yHAB154_Kazachstania_transvaalensis	Saccharomycetaceae
GAL10	NODE_58_length_70197_cov_22.2879_ID_115	49.582	92	761	70197	718	26437	24332	672	0.0	yHAB154_Kazachstania_transvaalensis	Saccharomycetaceae
GAL7	NODE_58_length_70197_cov_22.2879_ID_115	60.165	99	366	70197	364	23428	22358	470	2.83e-151	yHAB154_Kazachstania_transvaalensis	Saccharomycetaceae
GAL10_2	NODE_58_length_70197_cov_22.2879_ID_115	60.000	95	351	70197	335	26380	25376	424	2.45e-135	yHAB154_Kazachstania_transvaalensis	Saccharomycetaceae
XYL1_2	NODE_128_length_12498_cov_21.0428_ID_255	53.822	98	315	12498	314	4442	5383	352	7.20e-111	yHAB154_Kazachstania_transvaalensis	Saccharomycetaceae
GAL1_2	NODE_15_length_183211_cov_21.6293_ID_29	44.490	93	512	183211	490	166160	167620	409	8.32e-128	yHAB154_Kazachstania_transvaalensis	Saccharomycetaceae
GAL1_2	NODE_58_length_70197_cov_22.2879_ID_115	42.945	91	512	70197	489	27361	28806	376	3.88e-116	yHAB154_Kazachstania_transvaalensis	Saccharomycetaceae
GAL1	NODE_10_length_597822_cov_24.9532_ID_19	53.425	97	525	597822	511	337007	335493	516	9.85e-165	yHMPu5000034648_Candida_restingae	CUG-Ser1
GAL10	NODE_10_length_597822_cov_24.9532_ID_19	57.456	89	761	597822	684	338447	340477	796	0.0	yHMPu5000034648_Candida_restingae	CUG-Ser1
GAL7	NODE_10_length_597822_cov_24.9532_ID_19	68.595	99	366	597822	363	345206	346273	542	3.89e-176	yHMPu5000034648_Candida_restingae	CUG-Ser1
GAL10_2	NODE_10_length_597822_cov_24.9532_ID_19	63.610	99	351	597822	349	338435	339478	468	1.38e-150	yHMPu5000034648_Candida_restingae	CUG-Ser1
XYL1_2	NODE_2_length_1144711_cov_23.956_ID_3	60.635	99	315	1144711	315	215874	214930	409	1.43e-130	yHMPu5000034648_Candida_restingae	CUG-Ser1
GAL1_2	NODE_10_length_597822_cov_24.9532_ID_19	45.276	98	512	597822	508	337007	335493	445	4.82e-140	yHMPu5000034648_Candida_restingae	CUG-Ser1
GAL1	LAME0A	45.347	94	525	796910	505	362627	364117	384	1.32e-118	Lachancea_meyersii	Saccharomycetaceae
GAL10	LAME0A	49.861	93	761	796910	718	362057	359940	667	0.0	Lachancea_meyersii	Saccharomycetaceae
GAL7	LAME0A	57.692	99	366	796910	364	359303	358233	441	2.71e-141	Lachancea_meyersii	Saccharomycetaceae
LAC9	LAME0B	42.029	80	691	819460	69	573368	573574	66.6	1.35e-11	Lachancea_meyersii	Saccharomycetaceae
GAL10_2	LAME0A	64.162	98	351	796910	346	361991	360954	468	7.00e-151	Lachancea_meyersii	Saccharomycetaceae
XYL1_2	LAME0D	56.230	98	315	1173473	313	222720	223658	370	3.79e-117	Lachancea_meyersii	Saccharomycetaceae
GAL1_2	LAME0A	44.196	94	512	796910	491	362657	364117	363	8.23e-112	Lachancea_meyersii	Saccharomycetaceae
GAL10	scaffold_1	60.399	85	761	3117240	351	222972	221926	434	5.14e-133	Tortispora_caseinolytica	Trigonopsidaceae
GAL7	scaffold_2	48.045	97	366	3113199	358	2914978	2913947	346	2.90e-108	Tortispora_caseinolytica	Trigonopsidaceae
GAL10_2	scaffold_1	56.560	95	351	3117240	343	222972	221950	390	1.49e-123	Tortispora_caseinolytica	Trigonopsidaceae
XYL1_2	scaffold_1	58.252	98	315	3117240	309	1993594	1992668	377	9.77e-120	Tortispora_caseinolytica	Trigonopsidaceae
LAC4	flattened_line_141	44.602	99	1014	23393	1056	7733	4614	818	0.0	yHMPu5000034901_Ogataea_methylivora	Pichiaceae
GAL1	flattened_line_141	47.961	97	525	23393	515	16259	17767	432	1.57e-135	yHMPu5000034901_Ogataea_methylivora	Pichiaceae
GAL10	flattened_line_141	53.934	91	761	23393	699	20725	22812	733	0.0	yHMPu5000034901_Ogataea_methylivora	Pichiaceae
GAL7	flattened_line_141	59.452	99	366	23393	365	19295	20365	449	1.11e-143	yHMPu5000034901_Ogataea_methylivora	Pichiaceae
LAC9	flattened_line_4	54.913	85	691	459268	519	259330	257777	561	1.28e-177	yHMPu5000034901_Ogataea_methylivora	Pichiaceae
LAC9	flattened_line_4	45.238	85	691	459268	84	260104	259853	94.7	4.29e-20	yHMPu5000034901_Ogataea_methylivora	Pichiaceae
GAL10_2	flattened_line_141	64.897	98	351	23393	339	20734	21744	463	5.97e-149	yHMPu5000034901_Ogataea_methylivora	Pichiaceae
XYL1_2	flattened_line_60	59.873	99	315	161690	314	60856	61797	411	1.30e-131	yHMPu5000034901_Ogataea_methylivora	Pichiaceae
GAL1_2	flattened_line_141	44.882	98	512	23393	508	16259	17761	412	1.62e-128	yHMPu5000034901_Ogataea_methylivora	Pichiaceae
LAC9	flattened_line_63	41.176	78	691	96271	68	25258	25055	65.5	3.01e-11	yHMPu5000034979_Cyberlindnera_misumaiensis	Phaffomycetaceae
XYL1_2	flattened_line_67	56.329	99	315	92567	316	62061	63002	375	5.98e-119	yHMPu5000034979_Cyberlindnera_misumaiensis	Phaffomycetaceae
XYL1_2	flattened_line_117	56.013	99	315	53926	316	4676	5617	369	9.76e-117	yHMPu5000034979_Cyberlindnera_misumaiensis	Phaffomycetaceae
XYL1_2	NODE_3_length_686625_cov_22.7875_ID_2680	55.063	99	315	686625	316	104575	105522	359	1.72e-113	yHMPu5000035271_Wickerhamomyces_bovis	Phaffomycetaceae
LAC4	ref|NW_001809800.1|	50.926	94	1014	2092950	972	13376	16234	920	0.0	Meyerozyma_guilliermondii	CUG-Ser1
GAL1	ref|NW_001809793.1|	64.133	98	525	437292	513	331571	330033	654	0.0	Meyerozyma_guilliermondii	CUG-Ser1
GAL10	ref|NW_001809793.1|	71.449	90	761	437292	697	332149	334239	1055	0.0	Meyerozyma_guilliermondii	CUG-Ser1
GAL7	ref|NW_001809793.1|	69.589	99	366	437292	365	336750	337832	547	4.37e-178	Meyerozyma_guilliermondii	CUG-Ser1
LAC9	ref|NW_001809794.1|	46.667	99	691	887468	690	388653	390593	634	0.0	Meyerozyma_guilliermondii	CUG-Ser1
GAL10_2	ref|NW_001809793.1|	70.674	97	351	437292	341	332164	333186	517	8.72e-168	Meyerozyma_guilliermondii	CUG-Ser1
XYL1_2	ref|NW_001809799.1|	72.903	99	315	1964611	310	1956660	1955731	486	1.36e-157	Meyerozyma_guilliermondii	CUG-Ser1
XYL1_2	ref|NW_001809799.1|	46.939	99	315	1964611	49	1863751	1863605	48.5	3.06e-21	Meyerozyma_guilliermondii	CUG-Ser1
XYL1_2	ref|NW_001809800.1|	64.013	99	315	2092950	314	1630113	1629172	443	1.12e-142	Meyerozyma_guilliermondii	CUG-Ser1
GAL1_2	ref|NW_001809793.1|	55.166	99	512	437292	513	331571	330033	574	0.0	Meyerozyma_guilliermondii	CUG-Ser1
GAL1	ari-_s263	57.647	97	525	84912	510	23109	21589	572	0.0	Metschnikowia_arizonensis	CUG-Ser1
GAL10	ari-_s263	64.286	89	761	84912	686	23619	25673	907	0.0	Metschnikowia_arizonensis	CUG-Ser1
GAL7	ari-_s263	66.844	99	366	84912	377	29689	30819	542	3.68e-176	Metschnikowia_arizonensis	CUG-Ser1
GAL10_2	ari-_s263	69.591	97	351	84912	342	23616	24641	501	2.53e-162	Metschnikowia_arizonensis	CUG-Ser1
XYL1_2	ari-_s297	65.287	99	315	128656	314	42146	43087	452	9.30e-146	Metschnikowia_arizonensis	CUG-Ser1
GAL1_2	ari-_s263	56.102	99	512	84912	508	23109	21586	571	0.0	Metschnikowia_arizonensis	CUG-Ser1
LAC4	NODE_13_length_439646_cov_107.886_ID_25	44.902	99	1014	439646	1069	119621	122797	803	0.0	yHMPu5000034890_Ogataea_ramenticola	Pichiaceae
GAL1	NODE_21_length_225364_cov_160.608_ID_41	47.582	97	525	225364	517	198734	197214	434	2.77e-136	yHMPu5000034890_Ogataea_ramenticola	Pichiaceae
GAL10	NODE_21_length_225364_cov_160.608_ID_41	54.714	89	761	225364	700	199283	201370	749	0.0	yHMPu5000034890_Ogataea_ramenticola	Pichiaceae
GAL7	NODE_21_length_225364_cov_160.608_ID_41	63.736	99	366	225364	364	196406	195330	489	1.22e-157	yHMPu5000034890_Ogataea_ramenticola	Pichiaceae
GAL10_2	NODE_21_length_225364_cov_160.608_ID_41	65.318	98	351	225364	346	199271	200302	479	1.45e-154	yHMPu5000034890_Ogataea_ramenticola	Pichiaceae
XYL1_2	NODE_6_length_541680_cov_107.521_ID_11	55.696	100	315	541680	316	74254	73307	376	3.79e-119	yHMPu5000034890_Ogataea_ramenticola	Pichiaceae
GAL1_2	NODE_21_length_225364_cov_160.608_ID_41	42.248	98	512	225364	516	198734	197214	383	1.36e-118	yHMPu5000034890_Ogataea_ramenticola	Pichiaceae
LAC4	gi|1002316128|dbj|BCGK01000002.1|	50.485	99	1014	1726016	1030	7165	10200	957	0.0	Candida_carpophila	CUG-Ser1
GAL1	gi|1002316122|dbj|BCGK01000008.1|	64.854	98	525	706339	515	100604	102148	669	0.0	Candida_carpophila	CUG-Ser1
GAL10	gi|1002316122|dbj|BCGK01000008.1|	71.780	90	761	706339	691	100009	97937	1048	0.0	Candida_carpophila	CUG-Ser1
GAL7	gi|1002316122|dbj|BCGK01000008.1|	68.681	99	366	706339	364	95341	94259	545	2.45e-177	Candida_carpophila	CUG-Ser1
LAC9	gi|1002316126|dbj|BCGK01000004.1|	47.101	99	691	1331952	690	365645	367561	634	0.0	Candida_carpophila	CUG-Ser1
GAL10_2	gi|1002316122|dbj|BCGK01000008.1|	70.000	97	351	706339	340	100006	98987	515	3.45e-167	Candida_carpophila	CUG-Ser1
XYL1_2	gi|1002316129|dbj|BCGK01000001.1|	72.063	100	315	1924846	315	1901157	1900213	488	1.93e-158	Candida_carpophila	CUG-Ser1
XYL1_2	gi|1002316126|dbj|BCGK01000004.1|	63.694	99	315	1331952	314	928407	927466	441	3.54e-142	Candida_carpophila	CUG-Ser1
GAL1_2	gi|1002316122|dbj|BCGK01000008.1|	55.750	99	512	706339	513	100610	102148	577	0.0	Candida_carpophila	CUG-Ser1
LAC9	flattened_line_18	42.683	74	691	320468	82	174061	174297	72.0	3.01e-13	yHMPu5000026197_Brettanomyces_custersianus	Pichiaceae
XYL1_2	flattened_line_10	54.859	99	315	419346	319	4924	3971	363	6.99e-115	yHMPu5000026197_Brettanomyces_custersianus	Pichiaceae
GAL1	gb|KI547134.1|	50.874	97	525	1398958	515	928179	929687	480	3.54e-152	Spathaspora_arborariae	CUG-Ser1
GAL10	gb|KI547134.1|	61.572	90	761	1398958	687	926948	924903	838	0.0	Spathaspora_arborariae	CUG-Ser1
GAL7	gb|KI547134.1|	67.218	99	366	1398958	363	921521	920451	527	6.00e-171	Spathaspora_arborariae	CUG-Ser1
GAL10_2	gb|KI547134.1|	68.222	97	351	1398958	343	926945	925917	488	9.04e-158	Spathaspora_arborariae	CUG-Ser1
XYL1_2	gb|KI547146.1|	64.013	99	315	422245	314	338260	339201	428	2.14e-137	Spathaspora_arborariae	CUG-Ser1
GAL1_2	gb|KI547134.1|	45.029	99	512	1398958	513	928176	929687	437	2.29e-137	Spathaspora_arborariae	CUG-Ser1
XYL1_2	emb|CR380955|	56.550	98	315	1100349	313	93946	94884	373	2.75e-118	Candida_glabrata	Saccharomycetaceae
GAL1	NODE_3_length_1269879_cov_49.5199_ID_3585	47.104	98	525	1269879	518	750311	751840	455	1.70e-143	yHMPu5000041833_Candida_tammaniensis	CUG-Ser1
GAL10	NODE_3_length_1269879_cov_49.5199_ID_3585	62.302	91	761	1269879	695	749457	747394	890	0.0	yHMPu5000041833_Candida_tammaniensis	CUG-Ser1
GAL7	NODE_3_length_1269879_cov_49.5199_ID_3585	68.767	99	366	1269879	365	755003	756085	527	5.14e-171	yHMPu5000041833_Candida_tammaniensis	CUG-Ser1
LAC9	NODE_8_length_665094_cov_63.8761_ID_4166	47.639	99	691	665094	699	26364	24391	643	0.0	yHMPu5000041833_Candida_tammaniensis	CUG-Ser1
LAC9	NODE_3_length_1269879_cov_49.5199_ID_3585	45.333	63	691	1269879	75	662432	662217	69.3	1.99e-12	yHMPu5000041833_Candida_tammaniensis	CUG-Ser1
GAL10_2	NODE_3_length_1269879_cov_49.5199_ID_3585	71.302	97	351	1269879	338	749412	748405	512	4.72e-166	yHMPu5000041833_Candida_tammaniensis	CUG-Ser1
XYL1_2	NODE_7_length_799497_cov_58.68_ID_3495	52.751	100	315	799497	309	220354	219437	347	3.55e-109	yHMPu5000041833_Candida_tammaniensis	CUG-Ser1
GAL1_2	NODE_3_length_1269879_cov_49.5199_ID_3585	45.793	99	512	1269879	511	750323	751840	455	1.23e-143	yHMPu5000041833_Candida_tammaniensis	CUG-Ser1
GAL1	NODE_10_length_305918_cov_13.4552_ID_19	52.930	97	525	305918	512	41262	42773	511	8.36e-163	yHMPu5000035677_Kodamaea_ohmeri	CUG-Ser1
GAL10	NODE_10_length_305918_cov_13.4552_ID_19	59.071	90	761	305918	689	39933	37891	820	0.0	yHMPu5000035677_Kodamaea_ohmeri	CUG-Ser1
GAL7	NODE_10_length_305918_cov_13.4552_ID_19	68.044	99	366	305918	363	33112	32045	536	5.08e-174	yHMPu5000035677_Kodamaea_ohmeri	CUG-Ser1
GAL10_2	NODE_10_length_305918_cov_13.4552_ID_19	64.841	98	351	305918	347	39936	38899	479	1.11e-154	yHMPu5000035677_Kodamaea_ohmeri	CUG-Ser1
XYL1_2	NODE_3_length_792866_cov_15.5115_ID_5	61.587	99	315	792866	315	659998	660942	410	3.79e-131	yHMPu5000035677_Kodamaea_ohmeri	CUG-Ser1
XYL1_2	NODE_2_length_879785_cov_13.6258_ID_3	58.730	99	315	879785	315	596348	597292	402	2.98e-128	yHMPu5000035677_Kodamaea_ohmeri	CUG-Ser1
GAL1_2	NODE_10_length_305918_cov_13.4552_ID_19	47.929	98	512	305918	507	41262	42773	470	7.34e-149	yHMPu5000035677_Kodamaea_ohmeri	CUG-Ser1
GAL1	NODE_1_length_1396749_cov_23.5698_ID_1	43.227	96	525	1396749	502	1332798	1334249	361	5.69e-111	yHMPu5000034974_Deakozyma_indianensis	Dipodascaceae/Trichomonascaceae
GAL7	NODE_13_length_396458_cov_24.2092_ID_25	50.696	97	366	396458	359	146292	147320	357	1.00e-111	yHMPu5000034974_Deakozyma_indianensis	Dipodascaceae/Trichomonascaceae
GAL10_2	NODE_9_length_418354_cov_23.2809_ID_17	61.808	96	351	418354	343	413711	412683	444	1.66e-142	yHMPu5000034974_Deakozyma_indianensis	Dipodascaceae/Trichomonascaceae
XYL1_2	NODE_20_length_253619_cov_23.9657_ID_39	51.803	97	315	253619	305	140046	139132	343	1.01e-107	yHMPu5000034974_Deakozyma_indianensis	Dipodascaceae/Trichomonascaceae
XYL1_2	NODE_1_length_1396749_cov_23.5698_ID_1	62.963	99	315	1396749	27	825176	825096	35.0	5.62e-20	yHMPu5000034974_Deakozyma_indianensis	Dipodascaceae/Trichomonascaceae
GAL1_2	NODE_1_length_1396749_cov_23.5698_ID_1	41.468	97	512	1396749	504	1332795	1334252	365	2.02e-112	yHMPu5000034974_Deakozyma_indianensis	Dipodascaceae/Trichomonascaceae
GAL1	LAFA0A	46.185	93	525	779442	498	465460	466932	393	7.26e-122	Lachancea_fantastica	Saccharomycetaceae
GAL10	LAFA0A	48.918	90	761	779442	693	464457	462406	639	0.0	Lachancea_fantastica	Saccharomycetaceae
GAL7	LAFA0A	57.808	99	366	779442	365	461788	460715	439	1.84e-140	Lachancea_fantastica	Saccharomycetaceae
GAL10_2	LAFA0A	60.694	98	351	779442	346	464457	463420	447	2.14e-143	Lachancea_fantastica	Saccharomycetaceae
XYL1_2	LAFA0D	56.230	98	315	1718511	313	1473224	1472286	367	5.33e-116	Lachancea_fantastica	Saccharomycetaceae
GAL1_2	LAFA0A	44.732	95	512	779442	503	465445	466932	395	5.75e-123	Lachancea_fantastica	Saccharomycetaceae
GAL1	NODE_45_length_107481_cov_38.2641_ID_30813	50.275	97	525	107481	545	72738	74360	496	1.03e-157	yHMPu5000035261_Candida_ponderosae	Phaffomycetaceae
GAL10	NODE_44_length_107707_cov_40.9308_ID_11418	57.184	91	761	107707	696	10857	12932	815	0.0	yHMPu5000035261_Candida_ponderosae	Phaffomycetaceae
GAL7	NODE_35_length_141908_cov_44.0477_ID_11833	63.200	99	366	141908	375	110169	109057	507	4.66e-164	yHMPu5000035261_Candida_ponderosae	Phaffomycetaceae
GAL10_2	NODE_44_length_107707_cov_40.9308_ID_11418	65.882	97	351	107707	340	10881	11897	478	3.97e-154	yHMPu5000035261_Candida_ponderosae	Phaffomycetaceae
GAL10_2	NODE_45_length_107481_cov_38.2641_ID_30813	63.714	96	351	107481	350	72238	71189	444	1.72e-142	yHMPu5000035261_Candida_ponderosae	Phaffomycetaceae
XYL1_2	NODE_4_length_391868_cov_66.0008_ID_13828	57.911	99	315	391868	316	146060	145119	373	4.34e-118	yHMPu5000035261_Candida_ponderosae	Phaffomycetaceae
GAL1_2	NODE_45_length_107481_cov_38.2641_ID_30813	43.646	98	512	107481	543	72738	74360	442	3.94e-139	yHMPu5000035261_Candida_ponderosae	Phaffomycetaceae
LAC4	NODE_2_length_1412833_cov_13.0169_ID_4150	44.049	88	1014	1412833	647	68474	70405	474	1.36e-143	yHMPu5000035244_Candida_incommunis	Dipodascaceae/Trichomonascaceae
GAL1	NODE_1_length_1840166_cov_12.6323_ID_4854	41.143	99	525	1840166	525	1611743	1610235	352	8.68e-108	yHMPu5000035244_Candida_incommunis	Dipodascaceae/Trichomonascaceae
GAL7	NODE_7_length_413013_cov_12.0337_ID_2331	48.179	96	366	413013	357	290298	289252	335	4.15e-104	yHMPu5000035244_Candida_incommunis	Dipodascaceae/Trichomonascaceae
LAC9	NODE_1_length_1840166_cov_12.6323_ID_4854	46.269	76	691	1840166	67	1053723	1053523	80.1	1.19e-15	yHMPu5000035244_Candida_incommunis	Dipodascaceae/Trichomonascaceae
GAL10_2	NODE_23_length_113170_cov_20.4575_ID_3532	62.099	96	351	113170	343	71146	70118	444	2.06e-142	yHMPu5000035244_Candida_incommunis	Dipodascaceae/Trichomonascaceae
XYL1_2	NODE_6_length_501818_cov_23.4458_ID_4631	52.288	97	315	501818	306	412800	411886	343	5.50e-108	yHMPu5000035244_Candida_incommunis	Dipodascaceae/Trichomonascaceae
GAL1_2	NODE_1_length_1840166_cov_12.6323_ID_4854	40.084	93	512	1840166	479	1611638	1610241	342	2.32e-104	yHMPu5000035244_Candida_incommunis	Dipodascaceae/Trichomonascaceae
LAC9	gi|1002318500|dbj|BCIP01000061.1|	44.928	68	691	66088	69	38191	37985	70.9	1.51e-12	Ambrosiozyma_monospora	Pichiaceae
XYL1_2	gi|1002318547|dbj|BCIP01000014.1|	53.822	99	315	679229	314	570306	571247	379	3.53e-120	Ambrosiozyma_monospora	Pichiaceae
XYL1_2	gi|1002318501|dbj|BCIP01000060.1|	54.890	99	315	61195	317	9444	10391	371	2.90e-117	Ambrosiozyma_monospora	Pichiaceae
GAL1	scaffold_8	46.471	96	525	947628	510	345683	344169	416	1.06e-129	Pachysolen_tannophilus	CUG-Ala
GAL1	scaffold_8	51.037	96	525	947628	241	346558	345845	230	1.07e-65	Pachysolen_tannophilus	CUG-Ala
GAL10	scaffold_8	58.237	89	761	947628	692	347247	349301	754	0.0	Pachysolen_tannophilus	CUG-Ala
GAL7	scaffold_8	63.764	97	366	947628	356	342652	341606	488	1.62e-157	Pachysolen_tannophilus	CUG-Ala
GAL10_2	scaffold_8	68.343	96	351	947628	338	347250	348260	462	9.90e-149	Pachysolen_tannophilus	CUG-Ala
XYL1_2	scaffold_3	59.615	99	315	1751653	312	1742625	1743560	372	6.26e-118	Pachysolen_tannophilus	CUG-Ala
XYL1_2	scaffold_6	56.731	99	315	1128252	312	1126546	1127475	370	3.08e-117	Pachysolen_tannophilus	CUG-Ala
GAL1_2	scaffold_8	43.222	98	512	947628	509	345689	344169	405	2.07e-126	Pachysolen_tannophilus	CUG-Ala
GAL1_2	scaffold_8	43.038	98	512	947628	237	346564	345854	182	1.17e-49	Pachysolen_tannophilus	CUG-Ala
LAC9	NODE_46_length_92263_cov_27.1172_ID_13870	41.096	76	691	92263	73	37125	37343	72.4	2.54e-13	yHMPu5000035674_Kregervanrija_delftensis	Pichiaceae
XYL1_2	NODE_11_length_272510_cov_25.6571_ID_23527	57.006	99	315	272510	314	77420	78358	388	2.40e-123	yHMPu5000035674_Kregervanrija_delftensis	Pichiaceae
GAL1	scf7180000099615	41.506	94	525	311039	518	308635	307100	348	1.64e-106	yHAB153_Kazachstania_rosinii	Saccharomycetaceae
GAL1	scf7180000099652	50.571	65	525	4281	350	3247	4281	290	1.51e-86	yHAB153_Kazachstania_rosinii	Saccharomycetaceae
GAL10	scf7180000099652	51.389	85	761	4281	360	1748	678	366	0.0	yHAB153_Kazachstania_rosinii	Saccharomycetaceae
GAL10	scf7180000099652	67.568	85	761	4281	148	2235	1792	210	0.0	yHAB153_Kazachstania_rosinii	Saccharomycetaceae
GAL10	scf7180000099652	41.447	85	761	4281	152	652	203	110	0.0	yHAB153_Kazachstania_rosinii	Saccharomycetaceae
GAL10	scf7180000099615	71.146	65	761	311039	253	309541	310299	372	1.95e-161	yHAB153_Kazachstania_rosinii	Saccharomycetaceae
GAL10	scf7180000099615	44.400	65	761	311039	250	310292	311038	216	1.95e-161	yHAB153_Kazachstania_rosinii	Saccharomycetaceae
GAL10_2	scf7180000099615	68.852	95	351	311039	244	309568	310299	344	2.57e-127	yHAB153_Kazachstania_rosinii	Saccharomycetaceae
GAL10_2	scf7180000099615	58.763	95	351	311039	97	310292	310582	129	2.57e-127	yHAB153_Kazachstania_rosinii	Saccharomycetaceae
GAL10_2	scf7180000099652	69.697	91	351	4281	165	1748	1254	252	5.60e-119	yHAB153_Kazachstania_rosinii	Saccharomycetaceae
GAL10_2	scf7180000099652	61.146	91	351	4281	157	2262	1792	193	5.60e-119	yHAB153_Kazachstania_rosinii	Saccharomycetaceae
XYL1_2	scf7180000099719	54.777	98	315	45434	314	5902	4961	353	2.38e-111	yHAB153_Kazachstania_rosinii	Saccharomycetaceae
GAL1_2	scf7180000099615	40.400	93	512	311039	500	308608	307115	342	1.60e-104	yHAB153_Kazachstania_rosinii	Saccharomycetaceae
GAL1_2	scf7180000099652	40.634	66	512	4281	347	3247	4281	239	4.84e-69	yHAB153_Kazachstania_rosinii	Saccharomycetaceae
XYL1_2	NODE_49_length_82912_cov_18.4145_ID_37510	59.494	99	315	82912	316	27354	26413	393	4.02e-125	yHMPu5000035325_Cyberlindnera_petersonii	Phaffomycetaceae
XYL1_2	NODE_103_length_6828_cov_19.3552_ID_323961	47.403	97	315	6828	308	6367	5444	295	2.74e-91	yHMPu5000035325_Cyberlindnera_petersonii	Phaffomycetaceae
LAC12_3	NODE_1_length_1979145_cov_16.84_ID_2150	56.955	98	533	1979145	532	1940155	1941747	616	0.0	yHMPu5000041693_Debaryomyces_nepalensis	CUG-Ser1
LAC4	NODE_1_length_1979145_cov_16.84_ID_2150	52.106	99	1014	1979145	1021	1939527	1936504	1039	0.0	yHMPu5000041693_Debaryomyces_nepalensis	CUG-Ser1
GAL1	NODE_5_length_855293_cov_13.274_ID_3467	55.000	98	525	855293	520	706891	705332	568	0.0	yHMPu5000041693_Debaryomyces_nepalensis	CUG-Ser1
GAL10	NODE_5_length_855293_cov_13.274_ID_3467	60.515	91	761	855293	699	707552	709630	906	0.0	yHMPu5000041693_Debaryomyces_nepalensis	CUG-Ser1
GAL7	NODE_5_length_855293_cov_13.274_ID_3467	68.937	99	366	855293	367	712407	713489	542	2.98e-176	yHMPu5000041693_Debaryomyces_nepalensis	CUG-Ser1
LAC9	NODE_1_length_1979145_cov_16.84_ID_2150	46.930	99	691	1979145	733	18512	20695	633	0.0	yHMPu5000041693_Debaryomyces_nepalensis	CUG-Ser1
GAL10_2	NODE_5_length_855293_cov_13.274_ID_3467	68.142	97	351	855293	339	707591	708607	499	8.24e-162	yHMPu5000041693_Debaryomyces_nepalensis	CUG-Ser1
XYL1_2	NODE_3_length_1003114_cov_11.7128_ID_1650	60.714	98	315	1003114	308	257632	258555	409	5.81e-131	yHMPu5000041693_Debaryomyces_nepalensis	CUG-Ser1
XYL1_2	NODE_6_length_798714_cov_13.4079_ID_1713	46.129	97	315	798714	310	768687	769607	287	2.09e-88	yHMPu5000041693_Debaryomyces_nepalensis	CUG-Ser1
GAL1_2	NODE_5_length_855293_cov_13.274_ID_3467	48.638	99	512	855293	514	706873	705332	485	3.49e-154	yHMPu5000041693_Debaryomyces_nepalensis	CUG-Ser1
LAC9	NODE_1177_length_2704_cov_14.5978_ID_355005	44.928	68	691	2704	69	27	233	73.6	1.03e-13	yHMPu5000034631_Martiniozyma_abiesophila	Pichiaceae
XYL1_2	NODE_154_length_10109_cov_10.1235_ID_70895	58.798	74	315	10109	233	704	9	296	2.72e-91	yHMPu5000034631_Martiniozyma_abiesophila	Pichiaceae
LAC12_3	gi|1002316371|dbj|BCGS01000002.1|	64.097	92	533	2610183	493	408879	410354	653	0.0	Scheffersomyces_lignosus	CUG-Ser1
LAC4	gi|1002316371|dbj|BCGS01000002.1|	54.350	99	1014	2610183	1023	407821	404771	1070	0.0	Scheffersomyces_lignosus	CUG-Ser1
GAL1	gi|1002316372|dbj|BCGS01000001.1|	55.388	99	525	3149860	529	1719732	1718146	555	6.25e-178	Scheffersomyces_lignosus	CUG-Ser1
GAL10	gi|1002316372|dbj|BCGS01000001.1|	61.216	90	761	3149860	691	1720899	1722953	853	0.0	Scheffersomyces_lignosus	CUG-Ser1
GAL7	gi|1002316372|dbj|BCGS01000001.1|	67.218	99	366	3149860	363	1726076	1727143	517	2.51e-167	Scheffersomyces_lignosus	CUG-Ser1
GAL10_2	gi|1002316372|dbj|BCGS01000001.1|	68.222	97	351	3149860	343	1720914	1721936	483	1.15e-155	Scheffersomyces_lignosus	CUG-Ser1
XYL1_2	gi|1002316369|dbj|BCGS01000004.1|	62.420	100	315	1946329	314	798449	799390	421	7.81e-135	Scheffersomyces_lignosus	CUG-Ser1
GAL1_2	gi|1002316372|dbj|BCGS01000001.1|	47.104	98	512	3149860	518	1719699	1718146	471	6.59e-149	Scheffersomyces_lignosus	CUG-Ser1
GAL1	gi|1002316081|dbj|BCGM01000001.1|	40.159	95	525	3734243	503	3267463	3268896	327	3.13e-99	Wickerhamiella_domercqiae	Dipodascaceae/Trichomonascaceae
GAL7	gi|1002316081|dbj|BCGM01000001.1|	51.705	95	366	3734243	352	3113357	3112356	350	2.04e-109	Wickerhamiella_domercqiae	Dipodascaceae/Trichomonascaceae
GAL10_2	gi|1002316080|dbj|BCGM01000002.1|	62.209	96	351	2224469	344	859666	858635	445	7.09e-143	Wickerhamiella_domercqiae	Dipodascaceae/Trichomonascaceae
XYL1_2	NODE_5_length_544853_cov_41.9478_ID_9	55.238	99	315	544853	315	307041	306100	369	3.90e-117	yHMPu5000034611_Saturnispora_mendoncae	Pichiaceae
GAL1	emb|LN736367.1|	45.639	99	525	753616	493	449461	448001	391	3.50e-121	Lachancea_lanzarotensis	Saccharomycetaceae
GAL1	emb|LN736367.1|	44.053	99	525	753616	227	14184	14849	160	4.66e-42	Lachancea_lanzarotensis	Saccharomycetaceae
GAL1	emb|LN736367.1|	48.454	99	525	753616	97	14854	15144	97.4	2.09e-21	Lachancea_lanzarotensis	Saccharomycetaceae
GAL10	emb|LN736367.1|	49.729	96	761	753616	738	14042	11853	676	0.0	Lachancea_lanzarotensis	Saccharomycetaceae
GAL7	emb|LN736367.1|	60.822	99	366	753616	365	16676	15606	452	6.17e-145	Lachancea_lanzarotensis	Saccharomycetaceae
GAL7	emb|LN736367.1|	43.333	99	366	753616	60	451770	451949	56.6	2.38e-19	Lachancea_lanzarotensis	Saccharomycetaceae
GAL10_2	emb|LN736367.1|	62.611	96	351	753616	337	13889	12879	445	7.08e-143	Lachancea_lanzarotensis	Saccharomycetaceae
XYL1_2	emb|LN736360.1|	57.508	98	315	1828985	313	1558484	1557546	375	6.98e-119	Lachancea_lanzarotensis	Saccharomycetaceae
GAL1_2	emb|LN736367.1|	42.054	98	512	753616	516	449530	448001	382	1.82e-118	Lachancea_lanzarotensis	Saccharomycetaceae
GAL1_2	emb|LN736367.1|	42.268	98	512	753616	97	14854	15144	90.9	2.02e-19	Lachancea_lanzarotensis	Saccharomycetaceae
LAC12_3	NODE_10_length_688114_cov_13.1864_ID_3396	58.144	97	533	688114	528	652713	654293	635	0.0	yHMPu5000041829_Debaryomyces_fabryi	CUG-Ser1
LAC4	NODE_4_length_879252_cov_12.1493_ID_2583	53.406	99	1014	879252	1013	397856	394851	1052	0.0	yHMPu5000041829_Debaryomyces_fabryi	CUG-Ser1
LAC4	NODE_10_length_688114_cov_13.1864_ID_3396	52.941	99	1014	688114	1020	652002	648973	1045	0.0	yHMPu5000041829_Debaryomyces_fabryi	CUG-Ser1
GAL1	NODE_6_length_824049_cov_12.7447_ID_4701	53.714	99	525	824049	525	102061	103635	561	3.67e-180	yHMPu5000041829_Debaryomyces_fabryi	CUG-Ser1
GAL10	NODE_6_length_824049_cov_12.7447_ID_4701	60.761	90	761	824049	683	101370	99325	900	0.0	yHMPu5000041829_Debaryomyces_fabryi	CUG-Ser1
GAL7	NODE_6_length_824049_cov_12.7447_ID_4701	68.579	99	366	824049	366	96515	95436	535	5.52e-174	yHMPu5000041829_Debaryomyces_fabryi	CUG-Ser1
LAC9	NODE_1_length_1085505_cov_12.3365_ID_2412	46.027	99	691	1085505	730	16629	18815	638	0.0	yHMPu5000041829_Debaryomyces_fabryi	CUG-Ser1
GAL10_2	NODE_6_length_824049_cov_12.7447_ID_4701	68.732	97	351	824049	339	101370	100354	503	6.21e-163	yHMPu5000041829_Debaryomyces_fabryi	CUG-Ser1
XYL1_2	NODE_2_length_1055133_cov_10.9579_ID_2135	58.917	99	315	1055133	314	784093	783152	410	3.08e-131	yHMPu5000041829_Debaryomyces_fabryi	CUG-Ser1
XYL1_2	NODE_25_length_45109_cov_18.3657_ID_4421	46.104	97	315	45109	308	25467	24547	290	1.59e-89	yHMPu5000041829_Debaryomyces_fabryi	CUG-Ser1
GAL1_2	NODE_6_length_824049_cov_12.7447_ID_4701	48.928	98	512	824049	513	102097	103635	489	1.30e-155	yHMPu5000041829_Debaryomyces_fabryi	CUG-Ser1
GAL1	SAKL0C	49.797	92	525	1252451	492	1036445	1037902	443	2.88e-139	Lachancea_kluyveri	Saccharomycetaceae
GAL10	SAKL0C	54.011	90	761	1252451	698	1035964	1033901	724	0.0	Lachancea_kluyveri	Saccharomycetaceae
GAL7	SAKL0C	61.538	99	366	1252451	364	1033243	1032173	478	6.82e-154	Lachancea_kluyveri	Saccharomycetaceae
GAL10_2	SAKL0C	65.418	99	351	1252451	347	1035955	1034930	468	1.47e-150	Lachancea_kluyveri	Saccharomycetaceae
XYL1_2	SAKL0G	57.944	99	315	1737269	321	162633	163595	377	1.24e-119	Lachancea_kluyveri	Saccharomycetaceae
GAL1_2	SAKL0C	46.327	94	512	1252451	490	1036445	1037902	421	5.45e-132	Lachancea_kluyveri	Saccharomycetaceae
GAL1	NODE_23_length_183325_cov_47.6541_ID_4205	52.964	99	525	183325	523	169733	171289	526	3.94e-168	yHMPu5000041855_Candida_ascalaphidarum	CUG-Ser1
GAL10	NODE_23_length_183325_cov_47.6541_ID_4205	63.743	95	761	183325	684	169331	167283	914	0.0	yHMPu5000041855_Candida_ascalaphidarum	CUG-Ser1
GAL7	NODE_23_length_183325_cov_47.6541_ID_4205	67.218	99	366	183325	363	162121	161051	519	3.42e-168	yHMPu5000041855_Candida_ascalaphidarum	CUG-Ser1
LAC9	NODE_13_length_368441_cov_46.401_ID_4565	49.372	99	691	368441	717	366513	364393	707	0.0	yHMPu5000041855_Candida_ascalaphidarum	CUG-Ser1
GAL10_2	NODE_23_length_183325_cov_47.6541_ID_4205	68.222	98	351	183325	343	169337	168309	508	8.15e-165	yHMPu5000041855_Candida_ascalaphidarum	CUG-Ser1
XYL1_2	NODE_12_length_437675_cov_47.0709_ID_5986	55.521	99	315	437675	317	94060	93110	354	7.87e-112	yHMPu5000041855_Candida_ascalaphidarum	CUG-Ser1
GAL1_2	NODE_23_length_183325_cov_47.6541_ID_4205	45.117	99	512	183325	512	169760	171289	443	2.00e-139	yHMPu5000041855_Candida_ascalaphidarum	CUG-Ser1
LAC12_3	flattened_line_117	47.582	97	533	16711	517	9433	10968	489	5.44e-155	yHMPu5000034681_Blastobotrys_americana	Dipodascaceae/Trichomonascaceae
GAL1	flattened_line_52	41.487	97	525	193467	511	178940	180436	379	4.31e-117	yHMPu5000034681_Blastobotrys_americana	Dipodascaceae/Trichomonascaceae
GAL7	flattened_line_0	48.370	98	366	753786	368	199577	200638	338	2.90e-105	yHMPu5000034681_Blastobotrys_americana	Dipodascaceae/Trichomonascaceae
GAL10_2	flattened_line_34	61.823	97	351	246662	351	176756	177808	461	2.62e-148	yHMPu5000034681_Blastobotrys_americana	Dipodascaceae/Trichomonascaceae
XYL1_2	flattened_line_98	51.148	97	315	62762	305	52206	53120	336	2.29e-105	yHMPu5000034681_Blastobotrys_americana	Dipodascaceae/Trichomonascaceae
GAL1_2	flattened_line_52	41.551	97	512	193467	503	178940	180421	377	1.92e-116	yHMPu5000034681_Blastobotrys_americana	Dipodascaceae/Trichomonascaceae
LAC9	flattened_line_142	46.154	69	691	32140	78	10922	10689	82.4	1.75e-16	yHMPu5000034623_Pichia_norvegensis	Pichiaceae
XYL1_2	flattened_line_54	59.365	99	315	133087	315	117776	116835	393	3.01e-125	yHMPu5000034623_Pichia_norvegensis	Pichiaceae
XYL1_2	scf7180000030811	57.143	100	315	10170	315	5600	4656	384	4.49e-122	yHMPu5000034950_Citeromyces_hawaiiensis	Pichiaceae
XYL1_2	flattened_line_154	52.866	99	315	65453	314	28296	27358	356	2.65e-112	yHMPu5000026145_Ambrosiozyma_vanderkliftii	Pichiaceae
LAC12_3	NODE_37_length_153184_cov_12.9335_ID_73	42.494	97	533	153184	433	107548	106262	351	3.02e-107	yHMPu5000034670_Blastobotrys_proliferans	Dipodascaceae/Trichomonascaceae
LAC12_3	NODE_37_length_153184_cov_12.9335_ID_73	53.571	97	533	153184	84	106101	105850	109	4.69e-25	yHMPu5000034670_Blastobotrys_proliferans	Dipodascaceae/Trichomonascaceae
GAL1	NODE_1_length_387624_cov_13.603_ID_1	43.366	96	525	387624	505	232742	231264	396	5.79e-123	yHMPu5000034670_Blastobotrys_proliferans	Dipodascaceae/Trichomonascaceae
GAL7	NODE_30_length_176852_cov_13.847_ID_59	49.589	98	366	176852	365	83092	82040	364	3.04e-114	yHMPu5000034670_Blastobotrys_proliferans	Dipodascaceae/Trichomonascaceae
GAL10_2	NODE_5_length_295457_cov_14.0908_ID_9	62.059	95	351	295457	340	252214	253233	441	4.86e-141	yHMPu5000034670_Blastobotrys_proliferans	Dipodascaceae/Trichomonascaceae
XYL1_2	NODE_30_length_176852_cov_13.847_ID_59	53.943	99	315	176852	317	23607	24554	342	1.69e-107	yHMPu5000034670_Blastobotrys_proliferans	Dipodascaceae/Trichomonascaceae
GAL1_2	NODE_1_length_387624_cov_13.603_ID_1	40.519	97	512	387624	501	232739	231264	369	8.40e-114	yHMPu5000034670_Blastobotrys_proliferans	Dipodascaceae/Trichomonascaceae
LAC4	NODE_17_length_337742_cov_21.7864_ID_33	45.524	99	1014	337742	659	129523	131475	569	0.0	yHMPu5000034742_Lipomyces_suomiensis	Lipomycetaceae
GAL1	NODE_13_length_366483_cov_21.8055_ID_25	45.714	97	525	366483	525	308081	309634	407	1.53e-126	yHMPu5000034742_Lipomyces_suomiensis	Lipomycetaceae
GAL7	NODE_33_length_117923_cov_21.5319_ID_65	60.000	99	366	117923	180	5966	5430	228	4.80e-120	yHMPu5000034742_Lipomyces_suomiensis	Lipomycetaceae
GAL7	NODE_33_length_117923_cov_21.5319_ID_65	57.143	99	366	117923	182	6543	6028	220	4.80e-120	yHMPu5000034742_Lipomyces_suomiensis	Lipomycetaceae
LAC9	NODE_28_length_145818_cov_21.8846_ID_55	45.070	61	691	145818	71	74381	74593	70.1	1.70e-12	yHMPu5000034742_Lipomyces_suomiensis	Lipomycetaceae
GAL10_2	NODE_33_length_117923_cov_21.5319_ID_65	59.357	96	351	117923	342	6845	7870	436	2.11e-139	yHMPu5000034742_Lipomyces_suomiensis	Lipomycetaceae
XYL1_2	NODE_14_length_355574_cov_21.8046_ID_27	51.792	97	315	355574	307	134461	135381	326	8.67e-102	yHMPu5000034742_Lipomyces_suomiensis	Lipomycetaceae
XYL1_2	NODE_31_length_123011_cov_21.5885_ID_61	44.828	98	315	123011	174	62288	61794	150	9.25e-55	yHMPu5000034742_Lipomyces_suomiensis	Lipomycetaceae
XYL1_2	NODE_2_length_891861_cov_21.8302_ID_3	50.000	95	315	891861	38	877600	877701	37.7	5.18e-39	yHMPu5000034742_Lipomyces_suomiensis	Lipomycetaceae
GAL1_2	NODE_13_length_366483_cov_21.8055_ID_25	42.692	97	512	366483	520	308081	309628	369	1.67e-113	yHMPu5000034742_Lipomyces_suomiensis	Lipomycetaceae
LAC9	NODE_4_length_820312_cov_17.3491_ID_7	46.499	99	691	820312	714	807508	809568	619	0.0	yHMPu5000034637_Ogataea_populiabae	Pichiaceae
LAC9	NODE_1_length_1154972_cov_14.4185_ID_1	49.275	66	691	1154972	69	1117428	1117222	79.0	2.56e-15	yHMPu5000034637_Ogataea_populiabae	Pichiaceae
XYL1_2	NODE_3_length_894456_cov_15.2133_ID_5	55.414	99	315	894456	314	751910	752848	369	7.37e-117	yHMPu5000034637_Ogataea_populiabae	Pichiaceae
XYL1_2	NODE_13_length_253365_cov_20.0969_ID_25	53.503	99	315	253365	314	17977	18915	368	1.27e-116	yHMPu5000034637_Ogataea_populiabae	Pichiaceae
XYL1_2	ref|NC_016453.1|	51.887	99	315	1385851	318	1035168	1036121	345	1.57e-108	Eremothecium_cymbalariae	Saccharomycetaceae
GAL1	NODE_5_length_607518_cov_75.2382_ID_9	48.193	92	525	607518	498	191052	189583	419	4.74e-131	yHMPu5000034877_Tetrapisispora_namnaonensis	Saccharomycetaceae
GAL10	NODE_10_length_456291_cov_78.5413_ID_19	51.655	89	761	456291	695	122401	124455	694	0.0	yHMPu5000034877_Tetrapisispora_namnaonensis	Saccharomycetaceae
GAL10	NODE_10_length_456291_cov_78.5413_ID_19	60.933	89	761	456291	343	6305	7330	434	9.82e-133	yHMPu5000034877_Tetrapisispora_namnaonensis	Saccharomycetaceae
GAL7	NODE_5_length_607518_cov_75.2382_ID_9	60.331	99	366	607518	363	192867	193934	478	4.82e-154	yHMPu5000034877_Tetrapisispora_namnaonensis	Saccharomycetaceae
GAL10_2	NODE_10_length_456291_cov_78.5413_ID_19	62.874	95	351	456291	334	122407	123405	445	1.08e-142	yHMPu5000034877_Tetrapisispora_namnaonensis	Saccharomycetaceae
GAL10_2	NODE_10_length_456291_cov_78.5413_ID_19	60.121	95	351	456291	331	6305	7294	419	1.49e-133	yHMPu5000034877_Tetrapisispora_namnaonensis	Saccharomycetaceae
XYL1_2	NODE_14_length_386087_cov_73.3199_ID_27	55.763	99	315	386087	321	61350	60388	367	5.32e-116	yHMPu5000034877_Tetrapisispora_namnaonensis	Saccharomycetaceae
GAL1_2	NODE_5_length_607518_cov_75.2382_ID_9	44.309	94	512	607518	492	191052	189583	406	1.26e-126	yHMPu5000034877_Tetrapisispora_namnaonensis	Saccharomycetaceae
LAC12_3	chr_2.1	59.211	99	533	2740984	532	1782860	1781271	644	0.0	Scheffersomyces_stipitis	CUG-Ser1
LAC4	chr_2.1	52.271	99	1014	2740984	1035	1783817	1786897	1030	0.0	Scheffersomyces_stipitis	CUG-Ser1
GAL1	chr_3.1	53.385	97	525	1841851	517	422024	420474	513	1.78e-163	Scheffersomyces_stipitis	CUG-Ser1
GAL10	chr_3.1	60.174	90	761	1841851	688	422922	424970	845	0.0	Scheffersomyces_stipitis	CUG-Ser1
GAL7	chr_3.1	66.209	99	366	1841851	364	428567	429637	520	2.28e-168	Scheffersomyces_stipitis	CUG-Ser1
GAL10_2	chr_3.1	66.082	99	351	1841851	342	422922	423941	472	4.45e-152	Scheffersomyces_stipitis	CUG-Ser1
XYL1_2	chr_5.1	65.605	99	315	1725948	314	899460	898519	443	1.35e-142	Scheffersomyces_stipitis	CUG-Ser1
GAL1_2	chr_3.1	45.753	98	512	1841851	518	422027	420474	442	3.55e-139	Scheffersomyces_stipitis	CUG-Ser1
GAL1	ref|NW_001834668.1|	48.185	92	525	150719	496	111270	112745	422	7.85e-132	Vanderwaltozyma_polyspora	Saccharomycetaceae
GAL10	ref|NW_001834692.1|	51.937	90	761	283362	697	64540	62468	724	0.0	Vanderwaltozyma_polyspora	Saccharomycetaceae
GAL7	ref|NW_001834668.1|	60.497	99	366	150719	362	109649	108585	474	1.02e-152	Vanderwaltozyma_polyspora	Saccharomycetaceae
GAL10_2	ref|NW_001834692.1|	63.717	96	351	283362	339	64525	63509	460	8.58e-148	Vanderwaltozyma_polyspora	Saccharomycetaceae
GAL1_2	ref|NW_001834668.1|	43.775	95	512	150719	498	111246	112733	400	1.52e-124	Vanderwaltozyma_polyspora	Saccharomycetaceae
GAL1	kam+_s120	57.336	99	525	97484	518	90386	91927	577	0.0	Metschnikowia_kamakouana	CUG-Ser1
GAL10	kam+_s120	62.680	90	761	97484	694	89876	87798	894	0.0	Metschnikowia_kamakouana	CUG-Ser1
GAL7	kam+_s120	67.292	99	366	97484	373	84975	83857	543	1.47e-176	Metschnikowia_kamakouana	CUG-Ser1
GAL10_2	kam+_s120	69.322	97	351	97484	339	89864	88848	493	1.76e-159	Metschnikowia_kamakouana	CUG-Ser1
XYL1_2	kam+_s19	63.057	99	315	794153	314	327799	328740	442	2.31e-142	Metschnikowia_kamakouana	CUG-Ser1
GAL1_2	kam+_s120	54.832	98	512	97484	507	90407	91927	551	4.13e-177	Metschnikowia_kamakouana	CUG-Ser1
XYL1_2	NODE_15_length_209627_cov_11.6964_ID_18026	56.646	99	315	209627	316	134832	135773	367	2.80e-116	yHMPu5000035274_Wickerhamomyces_alni	Phaffomycetaceae
XYL1_2	NODE_23_length_158662_cov_14.2458_ID_5533	46.082	100	315	158662	319	69579	70514	295	5.15e-91	yHMPu5000035274_Wickerhamomyces_alni	Phaffomycetaceae
XYL1_2	NODE_23_length_158662_cov_14.2458_ID_5533	42.308	100	315	158662	52	127009	126857	34.7	6.56e-12	yHMPu5000035274_Wickerhamomyces_alni	Phaffomycetaceae
XYL1_2	NODE_23_length_158662_cov_14.2458_ID_5533	66.667	100	315	158662	12	127103	127068	21.9	6.56e-12	yHMPu5000035274_Wickerhamomyces_alni	Phaffomycetaceae
GAL1	gb|LWLF01000022.1|	41.434	95	525	2571092	502	1595148	1596575	358	3.61e-110	Candida_infanticola	Dipodascaceae/Trichomonascaceae
GAL7	gb|LWLF01000022.1|	49.051	99	366	2571092	369	1174829	1173768	350	1.54e-109	Candida_infanticola	Dipodascaceae/Trichomonascaceae
GAL10_2	gb|LWLF01000022.1|	61.290	95	351	2571092	341	2091946	2090924	430	1.12e-137	Candida_infanticola	Dipodascaceae/Trichomonascaceae
GAL1_2	gb|LWLF01000022.1|	41.247	96	512	2571092	497	1595151	1596575	359	1.54e-110	Candida_infanticola	Dipodascaceae/Trichomonascaceae
GAL1	mau+_s134	57.393	98	525	222226	514	179371	180900	565	0.0	Metschnikowia_mauinuiana	CUG-Ser1
GAL10	mau+_s134	63.181	90	761	222226	698	178845	176755	915	0.0	Metschnikowia_mauinuiana	CUG-Ser1
GAL7	mau+_s134	67.112	99	366	222226	374	173089	171968	545	3.89e-177	Metschnikowia_mauinuiana	CUG-Ser1
GAL10_2	mau+_s134	68.605	98	351	222226	344	178842	177811	497	1.11e-160	Metschnikowia_mauinuiana	CUG-Ser1
XYL1_2	mau+_s158	64.650	99	315	442017	314	330120	331061	449	1.28e-144	Metschnikowia_mauinuiana	CUG-Ser1
GAL1_2	mau+_s134	54.871	98	512	222226	503	179392	180900	549	4.59e-176	Metschnikowia_mauinuiana	CUG-Ser1
XYL1_2	flattened_line_80	55.238	99	315	100758	315	24962	25903	373	3.20e-118	yHMPu5000026137_Ambrosiozyma_ambrosiae	Pichiaceae
LAC12_3	flattened_line_8	44.470	89	533	739386	443	30811	29492	392	1.85e-121	yHMPu5000034881_Torulaspora_pretoriensis	Saccharomycetaceae
LAC12_3	flattened_line_8	44.470	89	533	739386	443	708577	709896	392	1.85e-121	yHMPu5000034881_Torulaspora_pretoriensis	Saccharomycetaceae
GAL1	flattened_line_20	49.312	98	525	400724	509	399451	397946	421	1.37e-131	yHMPu5000034881_Torulaspora_pretoriensis	Saccharomycetaceae
GAL1	flattened_line_20	44.963	98	525	400724	536	391568	389988	395	7.39e-123	yHMPu5000034881_Torulaspora_pretoriensis	Saccharomycetaceae
GAL10	flattened_line_20	49.785	89	761	400724	699	392190	394262	655	0.0	yHMPu5000034881_Torulaspora_pretoriensis	Saccharomycetaceae
GAL10	flattened_line_42	45.911	90	761	55003	697	23559	21490	601	0.0	yHMPu5000034881_Torulaspora_pretoriensis	Saccharomycetaceae
GAL7	flattened_line_20	56.676	99	366	400724	367	388574	389638	426	8.40e-136	yHMPu5000034881_Torulaspora_pretoriensis	Saccharomycetaceae
GAL10_2	flattened_line_20	61.538	96	351	400724	338	392196	393206	442	1.26e-141	yHMPu5000034881_Torulaspora_pretoriensis	Saccharomycetaceae
GAL10_2	flattened_line_42	55.425	97	351	55003	341	23553	22543	384	1.20e-121	yHMPu5000034881_Torulaspora_pretoriensis	Saccharomycetaceae
XYL1_2	flattened_line_0	58.228	98	315	782892	316	26879	25932	357	1.22e-112	yHMPu5000034881_Torulaspora_pretoriensis	Saccharomycetaceae
XYL1_2	flattened_line_0	58.228	98	315	782892	316	756113	757060	357	1.22e-112	yHMPu5000034881_Torulaspora_pretoriensis	Saccharomycetaceae
GAL1_2	flattened_line_20	41.825	98	512	400724	526	399511	397946	382	1.70e-118	yHMPu5000034881_Torulaspora_pretoriensis	Saccharomycetaceae
GAL1_2	flattened_line_20	40.417	98	512	400724	527	391550	389988	366	7.03e-113	yHMPu5000034881_Torulaspora_pretoriensis	Saccharomycetaceae
XYL1_2	NODE_28_length_204558_cov_67.4894_ID_55	55.732	99	315	204558	314	56093	57031	375	7.41e-119	yHMPu5000035041_Ambrosiozyma_pseudovanderkliftii	Pichiaceae
XYL1_2	NODE_18_length_245309_cov_86.3428_ID_35	53.185	99	315	245309	314	7960	7022	367	5.17e-116	yHMPu5000035041_Ambrosiozyma_pseudovanderkliftii	Pichiaceae
GAL1	sim-_s226	57.339	97	525	37142	511	27116	28639	573	0.0	Metschnikowia_similis	CUG-Ser1
GAL1	sim-_s225	53.968	97	525	54671	378	49101	50225	370	5.60e-137	Metschnikowia_similis	CUG-Ser1
GAL1	sim-_s225	50.420	97	525	54671	119	50222	50578	130	5.60e-137	Metschnikowia_similis	CUG-Ser1
GAL1	sim-_s225	61.111	97	525	54671	18	49051	49104	28.1	5.60e-137	Metschnikowia_similis	CUG-Ser1
GAL10	sim-_s225	62.791	90	761	54671	688	48372	46312	910	0.0	Metschnikowia_similis	CUG-Ser1
GAL10	sim-_s226	60.727	90	761	37142	578	26370	24640	750	0.0	Metschnikowia_similis	CUG-Ser1
GAL10	sim-_s226	73.881	90	761	37142	134	26774	26373	198	7.68e-53	Metschnikowia_similis	CUG-Ser1
GAL7	sim-_s226	64.894	99	366	37142	376	22806	21679	528	4.55e-171	Metschnikowia_similis	CUG-Ser1
GAL10_2	sim-_s225	67.751	96	351	54671	338	48354	47341	490	2.19e-158	Metschnikowia_similis	CUG-Ser1
GAL10_2	sim-_s226	69.658	97	351	37142	234	26370	25669	361	2.65e-113	Metschnikowia_similis	CUG-Ser1
GAL10_2	sim-_s226	63.433	97	351	37142	134	26774	26373	172	8.58e-48	Metschnikowia_similis	CUG-Ser1
XYL1_2	sim-_s279	64.331	99	315	14682	314	4378	5319	445	3.31e-143	Metschnikowia_similis	CUG-Ser1
XYL1_2	sim-_s73	59.236	99	315	39653	314	3388	2459	407	4.37e-130	Metschnikowia_similis	CUG-Ser1
GAL1_2	sim-_s226	55.206	99	512	37142	509	27116	28642	577	0.0	Metschnikowia_similis	CUG-Ser1
GAL1_2	sim-_s225	52.033	95	512	54671	369	49119	50225	360	4.77e-133	Metschnikowia_similis	CUG-Ser1
GAL1_2	sim-_s225	48.333	95	512	54671	120	50222	50581	133	4.77e-133	Metschnikowia_similis	CUG-Ser1
GAL1	Spar_2	47.189	92	525	801097	498	250924	252405	404	1.04e-125	Saccharomyces_paradoxus	Saccharomycetaceae
GAL1	Spar_4	44.064	92	525	1502829	497	471348	472820	381	6.46e-118	Saccharomyces_paradoxus	Saccharomycetaceae
GAL10	Spar_2	51.213	90	761	801097	701	250139	248055	714	0.0	Saccharomyces_paradoxus	Saccharomycetaceae
GAL7	Spar_2	59.780	99	366	801097	363	247301	246231	465	2.07e-149	Saccharomyces_paradoxus	Saccharomycetaceae
GAL10_2	Spar_2	62.824	99	351	801097	347	250136	249096	467	2.56e-150	Saccharomyces_paradoxus	Saccharomycetaceae
XYL1_2	Spar_8	53.727	99	315	543780	322	300894	301859	351	1.44e-110	Saccharomyces_paradoxus	Saccharomycetaceae
GAL1_2	Spar_4	43.385	97	512	1502829	514	471300	472826	397	2.01e-123	Saccharomyces_paradoxus	Saccharomycetaceae
GAL1_2	Spar_2	43.260	94	512	801097	497	250924	252405	387	3.13e-120	Saccharomyces_paradoxus	Saccharomycetaceae
LAC9	NODE_31_length_125139_cov_12.901_ID_61	43.836	68	691	125139	73	19444	19662	75.9	2.49e-14	yHMPu5000034622_Pichia_occidentalis	Pichiaceae
XYL1_2	NODE_25_length_151388_cov_15.4933_ID_49	55.556	99	315	151388	315	102347	103288	375	5.39e-119	yHMPu5000034622_Pichia_occidentalis	Pichiaceae
GAL1	scaffold_1	53.101	97	525	2640565	516	477223	475718	501	2.95e-159	Spathaspora_passalidarum	CUG-Ser1
GAL10	scaffold_1	62.209	90	761	2640565	688	478493	480541	850	0.0	Spathaspora_passalidarum	CUG-Ser1
GAL7	scaffold_1	68.320	99	366	2640565	363	483715	484785	526	7.75e-171	Spathaspora_passalidarum	CUG-Ser1
GAL10_2	scaffold_1	67.347	97	351	2640565	343	478499	479527	488	1.80e-157	Spathaspora_passalidarum	CUG-Ser1
XYL1_2	scaffold_4	63.376	99	315	1809232	314	804292	803351	426	8.42e-137	Spathaspora_passalidarum	CUG-Ser1
XYL1_2	scaffold_4	60.828	99	315	1809232	314	801860	800919	412	7.82e-132	Spathaspora_passalidarum	CUG-Ser1
GAL1_2	scaffold_1	46.094	99	512	2640565	512	477226	475718	443	2.57e-139	Spathaspora_passalidarum	CUG-Ser1
LAC4	flattened_line_449	49.134	99	1014	15462	462	11330	12667	432	0.0	yHMPu5000034761_Lipomyces_lipofer	Lipomycetaceae
LAC4	flattened_line_449	52.717	99	1014	15462	184	10732	11283	170	0.0	yHMPu5000034761_Lipomyces_lipofer	Lipomycetaceae
GAL1	flattened_line_19	40.729	78	525	245708	329	5	967	172	2.71e-74	yHMPu5000034761_Lipomyces_lipofer	Lipomycetaceae
GAL1	flattened_line_19	45.977	78	525	245708	87	1030	1290	82.0	2.71e-74	yHMPu5000034761_Lipomyces_lipofer	Lipomycetaceae
GAL1	flattened_line_19	50.877	78	525	245708	57	1335	1505	64.3	2.71e-74	yHMPu5000034761_Lipomyces_lipofer	Lipomycetaceae
GAL1	flattened_line_700	52.703	75	525	4088	148	3558	3124	126	2.67e-60	yHMPu5000034761_Lipomyces_lipofer	Lipomycetaceae
GAL1	flattened_line_700	45.977	75	525	4088	87	3061	2801	82.0	2.67e-60	yHMPu5000034761_Lipomyces_lipofer	Lipomycetaceae
GAL1	flattened_line_700	50.877	75	525	4088	57	2756	2586	63.5	2.67e-60	yHMPu5000034761_Lipomyces_lipofer	Lipomycetaceae
GAL1	flattened_line_700	44.954	75	525	4088	109	4084	3773	74.7	4.29e-14	yHMPu5000034761_Lipomyces_lipofer	Lipomycetaceae
GAL7	flattened_line_114	57.101	94	366	108336	345	30118	29123	411	2.19e-130	yHMPu5000034761_Lipomyces_lipofer	Lipomycetaceae
GAL10_2	flattened_line_129	56.877	76	351	97377	269	25367	26167	319	1.55e-98	yHMPu5000034761_Lipomyces_lipofer	Lipomycetaceae
GAL10_2	flattened_line_114	45.133	95	351	108336	113	30668	30988	92.0	1.54e-42	yHMPu5000034761_Lipomyces_lipofer	Lipomycetaceae
XYL1_2	flattened_line_36	50.935	92	315	187168	214	42241	41600	220	3.59e-88	yHMPu5000034761_Lipomyces_lipofer	Lipomycetaceae
XYL1_2	flattened_line_36	64.474	92	315	187168	76	42572	42345	122	3.59e-88	yHMPu5000034761_Lipomyces_lipofer	Lipomycetaceae
XYL1_2	flattened_line_136	40.584	97	315	92234	308	23901	23044	209	4.41e-61	yHMPu5000034761_Lipomyces_lipofer	Lipomycetaceae
XYL1_2	flattened_line_186	42.500	91	315	64796	40	26200	26319	36.2	1.24e-34	yHMPu5000034761_Lipomyces_lipofer	Lipomycetaceae
GAL1_2	flattened_line_19	46.429	79	512	245708	84	1030	1281	81.3	3.58e-64	yHMPu5000034761_Lipomyces_lipofer	Lipomycetaceae
GAL1_2	flattened_line_19	45.455	79	512	245708	55	1335	1499	62.4	3.58e-64	yHMPu5000034761_Lipomyces_lipofer	Lipomycetaceae
GAL1_2	flattened_line_700	42.466	76	512	4088	146	3552	3124	116	1.82e-56	yHMPu5000034761_Lipomyces_lipofer	Lipomycetaceae
GAL1_2	flattened_line_700	46.429	76	512	4088	84	3061	2810	81.3	1.82e-56	yHMPu5000034761_Lipomyces_lipofer	Lipomycetaceae
GAL1_2	flattened_line_700	45.455	76	512	4088	55	2756	2592	61.2	1.82e-56	yHMPu5000034761_Lipomyces_lipofer	Lipomycetaceae
GAL1_2	flattened_line_700	43.243	76	512	4088	111	4084	3773	63.9	9.31e-11	yHMPu5000034761_Lipomyces_lipofer	Lipomycetaceae
XYL1_2	flattened_line_195	46.037	99	315	18400	328	11603	12586	280	7.51e-86	yHMPu5000034963_Hanseniaspora_clermontiae	Saccharomycodaceae
GAL1	ref|NC_016520.1|	48.687	92	525	1377933	495	954984	953515	423	1.93e-132	Tetrapisispora_phaffii	Saccharomycetaceae
GAL10	ref|NC_016532.1|	51.206	91	761	452480	705	125817	127895	698	0.0	Tetrapisispora_phaffii	Saccharomycetaceae
GAL7	ref|NC_016520.1|	61.157	99	366	1377933	363	956796	957863	484	3.49e-156	Tetrapisispora_phaffii	Saccharomycetaceae
GAL10_2	ref|NC_016532.1|	61.243	96	351	452480	338	125847	126857	437	7.14e-140	Tetrapisispora_phaffii	Saccharomycetaceae
GAL10_2	ref|NW_003780271.1|	58.407	96	351	14880	339	1337	2353	410	1.16e-130	Tetrapisispora_phaffii	Saccharomycetaceae
XYL1_2	ref|NC_016524.1|	57.508	98	315	854350	313	374042	373104	370	3.23e-117	Tetrapisispora_phaffii	Saccharomycetaceae
GAL1_2	ref|NC_016520.1|	42.683	94	512	1377933	492	954984	953515	398	7.49e-124	Tetrapisispora_phaffii	Saccharomycetaceae
GAL1	Sbay_4	46.654	94	525	983774	508	461718	463226	416	5.85e-130	Saccharomyces_uvarum	Saccharomycetaceae
GAL1	Sbay_2	48.214	93	525	1289935	504	259073	260563	415	1.18e-129	Saccharomyces_uvarum	Saccharomycetaceae
GAL10	Sbay_2	51.783	90	761	1289935	701	258250	256166	718	0.0	Saccharomyces_uvarum	Saccharomycetaceae
GAL7	Sbay_2	60.882	99	366	1289935	363	255417	254347	474	1.61e-152	Saccharomyces_uvarum	Saccharomycetaceae
GAL10_2	Sbay_2	64.162	98	351	1289935	346	258238	257207	469	3.12e-151	Saccharomyces_uvarum	Saccharomycetaceae
XYL1_2	Sbay_15	52.548	98	315	763749	314	525727	526668	341	3.02e-107	Saccharomyces_uvarum	Saccharomycetaceae
GAL1_2	Sbay_4	41.874	99	512	983774	523	461667	463226	397	1.79e-123	Saccharomyces_uvarum	Saccharomycetaceae
GAL1_2	Sbay_2	42.485	94	512	1289935	499	259073	260563	391	2.38e-121	Saccharomyces_uvarum	Saccharomycetaceae
GAL1	abe-_s69	56.863	97	525	110068	510	11838	10318	558	1.91e-179	Metschnikowia_aberdeeniae	CUG-Ser1
GAL10	abe-_s69	63.382	98	761	110068	680	12214	14247	895	0.0	Metschnikowia_aberdeeniae	CUG-Ser1
GAL7	abe-_s69	69.231	99	366	110068	364	16040	17131	543	1.49e-176	Metschnikowia_aberdeeniae	CUG-Ser1
GAL10_2	abe-_s69	68.142	97	351	110068	339	12211	13224	478	2.45e-154	Metschnikowia_aberdeeniae	CUG-Ser1
XYL1_2	abe-_s12	62.739	99	315	855963	314	575634	574693	438	4.65e-141	Metschnikowia_aberdeeniae	CUG-Ser1
GAL1_2	abe-_s69	53.254	98	512	110068	507	11838	10318	544	1.73e-174	Metschnikowia_aberdeeniae	CUG-Ser1
XYL1_2	NODE_11_length_425465_cov_33.8237_ID_2463	55.696	99	315	425465	316	186140	185199	364	3.18e-115	yHMPu5000035690_Candida_vartiovaarae	Phaffomycetaceae
XYL1_2	NODE_11_length_425465_cov_33.8237_ID_2463	47.000	99	315	425465	200	408265	408858	176	6.30e-50	yHMPu5000035690_Candida_vartiovaarae	Phaffomycetaceae
LAC12_3	NODE_8_length_473764_cov_15.914_ID_3315	57.605	97	533	473764	526	6003	7577	620	0.0	yHMPu5000041824_Debaryomyces_subglobosus	CUG-Ser1
LAC12_3	NODE_19_length_197142_cov_16.3538_ID_3032	59.345	97	533	197142	519	8760	7207	620	0.0	yHMPu5000041824_Debaryomyces_subglobosus	CUG-Ser1
LAC4	NODE_19_length_197142_cov_16.3538_ID_3032	53.663	98	1014	197142	1010	9478	12471	1063	0.0	yHMPu5000041824_Debaryomyces_subglobosus	CUG-Ser1
LAC4	NODE_8_length_473764_cov_15.914_ID_3315	52.772	98	1014	473764	1010	5108	2118	1048	0.0	yHMPu5000041824_Debaryomyces_subglobosus	CUG-Ser1
GAL1	NODE_8_length_473764_cov_15.914_ID_3315	54.633	98	525	473764	518	171306	172859	568	0.0	yHMPu5000041824_Debaryomyces_subglobosus	CUG-Ser1
GAL10	NODE_8_length_473764_cov_15.914_ID_3315	60.615	89	761	473764	683	170488	168443	893	0.0	yHMPu5000041824_Debaryomyces_subglobosus	CUG-Ser1
GAL7	NODE_8_length_473764_cov_15.914_ID_3315	69.126	99	366	473764	366	165679	164600	538	5.25e-175	yHMPu5000041824_Debaryomyces_subglobosus	CUG-Ser1
LAC9	NODE_7_length_495289_cov_14.9861_ID_1813	47.517	99	691	495289	745	482759	480567	668	0.0	yHMPu5000041824_Debaryomyces_subglobosus	CUG-Ser1
GAL10_2	NODE_8_length_473764_cov_15.914_ID_3315	68.142	97	351	473764	339	170488	169472	503	6.17e-163	yHMPu5000041824_Debaryomyces_subglobosus	CUG-Ser1
XYL1_2	NODE_3_length_1038804_cov_12.7237_ID_1581	59.236	99	315	1038804	314	263011	263952	411	1.22e-131	yHMPu5000041824_Debaryomyces_subglobosus	CUG-Ser1
XYL1_2	NODE_24_length_56889_cov_66.0018_ID_6734	46.129	97	315	56889	310	23910	22990	285	1.69e-87	yHMPu5000041824_Debaryomyces_subglobosus	CUG-Ser1
GAL1_2	NODE_8_length_473764_cov_15.914_ID_3315	49.123	98	512	473764	513	171321	172859	488	2.93e-155	yHMPu5000041824_Debaryomyces_subglobosus	CUG-Ser1
GAL1	ref|NW_003101577.1|	73.611	98	525	2215196	288	2201074	2201937	394	0.0	Clavispora_lusitaniae	CUG-Ser1
GAL1	ref|NW_003101577.1|	63.981	98	525	2215196	211	2201936	2202562	297	0.0	Clavispora_lusitaniae	CUG-Ser1
GAL1	ref|NW_003101577.1|	68.750	98	525	2215196	16	2201025	2201072	26.2	0.0	Clavispora_lusitaniae	CUG-Ser1
GAL10	ref|NW_003101577.1|	78.906	89	761	2215196	512	2200566	2199031	847	0.0	Clavispora_lusitaniae	CUG-Ser1
GAL10	ref|NW_003101577.1|	50.000	89	761	2215196	174	2199035	2198517	182	0.0	Clavispora_lusitaniae	CUG-Ser1
GAL7	ref|NW_003101577.1|	74.046	96	366	2215196	262	2196594	2195809	419	1.98e-156	Clavispora_lusitaniae	CUG-Ser1
GAL7	ref|NW_003101577.1|	73.913	96	366	2215196	92	2196892	2196620	151	1.98e-156	Clavispora_lusitaniae	CUG-Ser1
GAL10_2	ref|NW_003101577.1|	71.598	96	351	2215196	338	2200557	2199544	521	3.88e-169	Clavispora_lusitaniae	CUG-Ser1
XYL1_2	ref|NW_003101578.1|	65.397	100	315	2423571	315	2284431	2283487	452	1.20e-145	Clavispora_lusitaniae	CUG-Ser1
GAL1_2	ref|NW_003101577.1|	60.854	96	512	2215196	281	2201086	2201928	315	5.58e-153	Clavispora_lusitaniae	CUG-Ser1
GAL1_2	ref|NW_003101577.1|	51.598	96	512	2215196	219	2201936	2202586	243	5.58e-153	Clavispora_lusitaniae	CUG-Ser1
LAC9	NODE_12_length_222610_cov_24.5609_ID_23	43.715	99	691	222610	716	216892	214787	576	0.0	yHMPu5000034887_Ogataea_trehaloabstinens	Pichiaceae
LAC9	NODE_1_length_1805010_cov_18.4679_ID_1	46.377	70	691	1805010	69	1660889	1660683	72.8	1.91e-13	yHMPu5000034887_Ogataea_trehaloabstinens	Pichiaceae
XYL1_2	NODE_20_length_33517_cov_38.4347_ID_39	57.006	99	315	33517	314	25269	26207	387	3.04e-123	yHMPu5000034887_Ogataea_trehaloabstinens	Pichiaceae
XYL1_2	NODE_14_length_114420_cov_26.4489_ID_27	56.688	99	315	114420	314	76810	75869	384	4.92e-122	yHMPu5000034887_Ogataea_trehaloabstinens	Pichiaceae
XYL1_2	NODE_21_length_23774_cov_73.8574_ID_41	53.846	99	315	23774	312	22513	23445	370	3.81e-117	yHMPu5000034887_Ogataea_trehaloabstinens	Pichiaceae
XYL1_2	NODE_1_length_1805010_cov_18.4679_ID_1	53.185	99	315	1805010	314	529690	528752	358	4.77e-113	yHMPu5000034887_Ogataea_trehaloabstinens	Pichiaceae
LAC12_3	emb|CR382122|	57.143	98	533	1320834	525	1307642	1306074	602	0.0	Kluyveromyces_lactis	Saccharomycetaceae
LAC4	emb|CR382122|	41.383	99	1014	1320834	1056	1310510	1313566	733	0.0	Kluyveromyces_lactis	Saccharomycetaceae
GAL1	emb|CR382126|	45.059	94	525	2602197	506	782989	781511	395	1.31e-122	Kluyveromyces_lactis	Saccharomycetaceae
GAL10	emb|CR382126|	48.722	91	761	2602197	704	783755	785839	660	0.0	Kluyveromyces_lactis	Saccharomycetaceae
GAL7	emb|CR382126|	57.534	99	366	2602197	365	786742	787818	449	5.81e-144	Kluyveromyces_lactis	Saccharomycetaceae
LAC9	emb|CR382124|	45.205	61	691	1715506	73	1078329	1078111	70.1	1.31e-12	Kluyveromyces_lactis	Saccharomycetaceae
GAL10_2	emb|CR382126|	63.772	95	351	2602197	334	783800	784792	439	1.17e-140	Kluyveromyces_lactis	Saccharomycetaceae
XYL1_2	emb|CR382125|	59.190	99	315	2234072	321	1930262	1929300	385	2.24e-122	Kluyveromyces_lactis	Saccharomycetaceae
XYL1_2	emb|CR382122|	41.667	96	315	1320834	96	478209	478478	66.6	3.53e-21	Kluyveromyces_lactis	Saccharomycetaceae
XYL1_2	emb|CR382122|	48.276	96	315	1320834	29	478660	478746	30.4	3.53e-21	Kluyveromyces_lactis	Saccharomycetaceae
GAL1_2	emb|CR382126|	43.671	91	512	2602197	474	782914	781523	379	2.74e-117	Kluyveromyces_lactis	Saccharomycetaceae
GAL1	gb|LQMS01002370.1|	50.680	97	525	170746	515	34070	35581	471	5.27e-149	Spathaspora_girioi	CUG-Ser1
GAL1	gb|LQMS01002231.1|	45.785	95	525	24155	522	15716	14175	399	7.17e-124	Spathaspora_girioi	CUG-Ser1
GAL1	gb|LQMS01002231.1|	44.960	95	525	24155	496	2517	1048	392	1.47e-121	Spathaspora_girioi	CUG-Ser1
GAL10	gb|LQMS01002370.1|	61.426	90	761	170746	687	32888	30843	836	0.0	Spathaspora_girioi	CUG-Ser1
GAL10	gb|LQMS01002231.1|	52.354	90	761	24155	701	16436	18520	729	0.0	Spathaspora_girioi	CUG-Ser1
GAL7	gb|LQMS01002370.1|	68.871	99	366	170746	363	26278	25208	528	3.20e-171	Spathaspora_girioi	CUG-Ser1
GAL7	gb|LQMS01002231.1|	60.055	99	366	24155	363	19267	20337	466	1.03e-149	Spathaspora_girioi	CUG-Ser1
GAL10_2	gb|LQMS01002370.1|	67.930	97	351	170746	343	32885	31857	489	4.39e-158	Spathaspora_girioi	CUG-Ser1
GAL10_2	gb|LQMS01002231.1|	63.401	99	351	24155	347	16439	17479	471	1.08e-151	Spathaspora_girioi	CUG-Ser1
XYL1_2	gb|LQMS01002322.1|	63.694	99	315	72496	314	34355	35296	427	3.89e-137	Spathaspora_girioi	CUG-Ser1
GAL1_2	gb|LQMS01002370.1|	45.349	99	512	170746	516	34067	35581	438	1.10e-137	Spathaspora_girioi	CUG-Ser1
GAL1_2	gb|LQMS01002231.1|	43.811	96	512	24155	509	2547	1039	399	5.07e-124	Spathaspora_girioi	CUG-Ser1
GAL1_2	gb|LQMS01002231.1|	42.254	96	512	24155	497	15656	14175	389	8.22e-121	Spathaspora_girioi	CUG-Ser1
XYL1_2	flattened_line_82	45.427	99	315	53509	328	40127	39144	271	7.73e-83	yHMPu5000035695_Hanseniaspora_pseudoguilliermondii	Saccharomycodaceae
GAL1	flattened_line_0	50.391	97	525	263280	512	51607	50114	461	1.86e-145	yHMPu5000035667_Kurtzmaniella_cleridarum	CUG-Ser1
GAL10	flattened_line_0	62.300	91	761	263280	687	52188	54182	855	0.0	yHMPu5000035667_Kurtzmaniella_cleridarum	CUG-Ser1
GAL7	flattened_line_0	65.000	98	366	263280	360	41701	40652	509	8.52e-165	yHMPu5000035667_Kurtzmaniella_cleridarum	CUG-Ser1
GAL10_2	flattened_line_0	72.189	96	351	263280	338	52200	53210	521	3.62e-169	yHMPu5000035667_Kurtzmaniella_cleridarum	CUG-Ser1
XYL1_2	flattened_line_166	64.013	99	315	51789	314	40985	41926	437	9.30e-141	yHMPu5000035667_Kurtzmaniella_cleridarum	CUG-Ser1
GAL1_2	flattened_line_0	43.615	98	512	263280	509	51607	50114	407	3.91e-127	yHMPu5000035667_Kurtzmaniella_cleridarum	CUG-Ser1
GAL1	ref|NC_020193|	47.879	93	525	857919	495	389984	391456	412	2.89e-128	Tetrapisispora_blattae	Saccharomycetaceae
GAL1	ref|NC_020191|	42.308	92	525	986391	546	742524	744152	366	2.25e-112	Tetrapisispora_blattae	Saccharomycetaceae
GAL10	ref|NC_020193|	51.297	89	761	857919	694	388310	386244	688	0.0	Tetrapisispora_blattae	Saccharomycetaceae
GAL7	ref|NC_020193|	59.780	99	366	857919	363	385245	384172	470	3.89e-151	Tetrapisispora_blattae	Saccharomycetaceae
GAL10_2	ref|NC_020193|	63.717	96	351	857919	339	388301	387288	452	3.68e-145	Tetrapisispora_blattae	Saccharomycetaceae
XYL1_2	ref|NC_020190|	55.486	99	315	1053862	319	431251	430295	364	5.16e-115	Tetrapisispora_blattae	Saccharomycetaceae
XYL1_2	ref|NC_020185|	55.238	98	315	2697332	315	127373	126429	360	1.42e-113	Tetrapisispora_blattae	Saccharomycetaceae
GAL1_2	ref|NC_020193|	42.191	94	512	857919	493	389984	391456	380	1.45e-117	Tetrapisispora_blattae	Saccharomycetaceae
XYL1_2	gb|APLS01000013.1|	45.758	99	315	225658	330	12526	13515	271	1.10e-82	Hanseniaspora_uvarum	Saccharomycodaceae
GAL1	flattened_line_61	48.214	93	525	10040	504	1358	2848	418	1.06e-130	yHMPu5000026152_Torulaspora_franciscae	Saccharomycetaceae
GAL1	flattened_line_0	45.849	97	525	1933123	530	1309	2874	408	3.33e-127	yHMPu5000026152_Torulaspora_franciscae	Saccharomycetaceae
GAL1	flattened_line_0	45.849	97	525	1933123	530	1931815	1930250	408	3.33e-127	yHMPu5000026152_Torulaspora_franciscae	Saccharomycetaceae
GAL10	flattened_line_61	72.332	89	761	10040	253	784	26	382	2.67e-115	yHMPu5000026152_Torulaspora_franciscae	Saccharomycetaceae
GAL10	flattened_line_61	42.562	89	761	10040	484	10038	8608	362	2.69e-108	yHMPu5000026152_Torulaspora_franciscae	Saccharomycetaceae
GAL10	flattened_line_63	42.204	61	761	9628	481	3	1427	367	3.77e-110	yHMPu5000026152_Torulaspora_franciscae	Saccharomycetaceae
GAL7	flattened_line_0	58.791	99	366	1933123	364	1928908	1929975	466	1.02e-149	yHMPu5000026152_Torulaspora_franciscae	Saccharomycetaceae
GAL7	flattened_line_0	58.791	99	366	1933123	364	4216	3149	466	1.02e-149	yHMPu5000026152_Torulaspora_franciscae	Saccharomycetaceae
GAL10_2	flattened_line_61	64.865	96	351	10040	259	784	8	348	5.83e-109	yHMPu5000026152_Torulaspora_franciscae	Saccharomycetaceae
GAL10_2	flattened_line_61	61.417	96	351	10040	127	10038	9661	175	6.25e-49	yHMPu5000026152_Torulaspora_franciscae	Saccharomycetaceae
GAL10_2	flattened_line_0	64.093	74	351	1933123	259	1932340	1933116	346	1.92e-108	yHMPu5000026152_Torulaspora_franciscae	Saccharomycetaceae
GAL10_2	flattened_line_0	64.093	74	351	1933123	259	784	8	346	1.92e-108	yHMPu5000026152_Torulaspora_franciscae	Saccharomycetaceae
XYL1_2	flattened_line_32	57.278	99	315	213402	316	184718	183771	348	1.64e-109	yHMPu5000026152_Torulaspora_franciscae	Saccharomycetaceae
GAL1_2	flattened_line_0	41.961	96	512	1933123	510	1351	2874	384	4.40e-119	yHMPu5000026152_Torulaspora_franciscae	Saccharomycetaceae
GAL1_2	flattened_line_0	41.961	96	512	1933123	510	1931773	1930250	384	4.40e-119	yHMPu5000026152_Torulaspora_franciscae	Saccharomycetaceae
GAL1_2	flattened_line_61	42.713	93	512	10040	494	1358	2833	381	4.25e-118	yHMPu5000026152_Torulaspora_franciscae	Saccharomycetaceae
XYL1_2	Skud_8	53.106	99	315	495894	322	297213	298178	348	1.49e-109	Saccharomyces_kudriavzevii	Saccharomycetaceae
LAC9	gb|AE016819|	41.228	76	691	1836693	114	134233	133916	76.6	1.15e-14	Eremothecium_gossypii	Saccharomycetaceae
XYL1_2	gb|AE016816|	53.894	99	315	907494	321	153527	152565	381	2.74e-121	Eremothecium_gossypii	Saccharomycetaceae
GAL1	gb|LQMZ01001722.1|	49.219	97	525	3584	512	190	1695	470	1.86e-154	Spathaspora_gorwiae	CUG-Ser1
GAL10	gb|LQMZ01001657.1|	60.689	91	761	5484	697	688	2760	844	0.0	Spathaspora_gorwiae	CUG-Ser1
GAL7	gb|LQMZ01000962.1|	69.231	99	366	1523	364	1145	78	530	0.0	Spathaspora_gorwiae	CUG-Ser1
GAL10_2	gb|LQMZ01001657.1|	66.082	97	351	5484	342	724	1746	474	1.80e-154	Spathaspora_gorwiae	CUG-Ser1
XYL1_2	gb|LQMZ01002374.1|	62.102	99	315	22518	314	18634	17693	424	5.79e-136	Spathaspora_gorwiae	CUG-Ser1
GAL1_2	gb|LQMZ01001722.1|	45.224	99	512	3584	513	187	1704	428	1.17e-138	Spathaspora_gorwiae	CUG-Ser1
LAC9	flattened_line_6	46.822	93	691	520471	645	479395	477677	555	9.02e-176	yHMPu5000026124_Ogataea_henricii	Pichiaceae
XYL1_2	flattened_line_2	58.280	99	315	615223	314	588637	589578	397	1.35e-126	yHMPu5000026124_Ogataea_henricii	Pichiaceae
XYL1_2	flattened_line_8	57.143	99	315	519759	315	31538	32479	390	3.26e-124	yHMPu5000026124_Ogataea_henricii	Pichiaceae
LAC9	scaffold_2	42.547	99	691	1516309	691	1151549	1149705	554	2.88e-175	Ogataea_polymorpha	Pichiaceae
LAC9	scaffold_5	44.928	72	691	1266025	69	930370	930576	70.1	1.01e-12	Ogataea_polymorpha	Pichiaceae
XYL1_2	scaffold_2	54.140	99	315	1516309	314	469931	470869	349	4.52e-110	Ogataea_polymorpha	Pichiaceae
XYL1_2	gi|1002316614|dbj|BCGP01000006.1|	58.280	99	315	869296	314	279080	280021	395	1.33e-125	Candida_boidinii_JCM9604	Pichiaceae
GAL1	NODE_2_length_957285_cov_16.5771_ID_3	50.507	94	525	957285	493	308845	307373	472	3.75e-149	yHMPu5000035018_Candida_canberraensis	CUG-Ser1
GAL10	NODE_2_length_957285_cov_16.5771_ID_3	59.736	89	761	957285	683	309730	311760	825	0.0	yHMPu5000035018_Candida_canberraensis	CUG-Ser1
GAL7	NODE_2_length_957285_cov_16.5771_ID_3	68.407	99	366	957285	364	316167	317219	517	1.28e-167	yHMPu5000035018_Candida_canberraensis	CUG-Ser1
GAL10_2	NODE_2_length_957285_cov_16.5771_ID_3	68.713	97	351	957285	342	309730	310749	482	1.84e-155	yHMPu5000035018_Candida_canberraensis	CUG-Ser1
XYL1_2	NODE_1_length_1418990_cov_15.6188_ID_1	54.890	99	315	1418990	317	1073441	1072494	365	1.94e-115	yHMPu5000035018_Candida_canberraensis	CUG-Ser1
GAL1_2	NODE_2_length_957285_cov_16.5771_ID_3	46.761	95	512	957285	494	308845	307367	455	1.23e-143	yHMPu5000035018_Candida_canberraensis	CUG-Ser1
GAL1	flattened_line_10	57.085	94	525	752028	494	639752	638271	563	0.0	yHMPu5000034606_Priceomyces_medius	CUG-Ser1
GAL10	flattened_line_10	62.700	91	761	752028	689	640378	642432	895	0.0	yHMPu5000034606_Priceomyces_medius	CUG-Ser1
GAL7	flattened_line_10	68.871	99	366	752028	363	645257	646324	520	8.89e-169	yHMPu5000034606_Priceomyces_medius	CUG-Ser1
GAL10_2	flattened_line_10	67.647	97	351	752028	340	640405	641424	498	3.74e-161	yHMPu5000034606_Priceomyces_medius	CUG-Ser1
XYL1_2	flattened_line_0	59.048	100	315	1534310	315	702168	701224	396	2.12e-126	yHMPu5000034606_Priceomyces_medius	CUG-Ser1
GAL1_2	flattened_line_10	47.390	96	512	752028	498	639746	638253	464	8.12e-147	yHMPu5000034606_Priceomyces_medius	CUG-Ser1
GAL7	flattened_line_108	48.677	98	366	142582	378	103067	101955	366	9.36e-115	yHMPu5000041818_Magnusiomyces_tetrasperma	Dipodascaceae/Trichomonascaceae
LAC9	flattened_line_28	41.429	77	691	247576	70	32204	31995	65.9	6.61e-11	yHMPu5000041818_Magnusiomyces_tetrasperma	Dipodascaceae/Trichomonascaceae
GAL10_2	flattened_line_80	60.694	95	351	167270	346	99288	100325	437	1.78e-139	yHMPu5000041818_Magnusiomyces_tetrasperma	Dipodascaceae/Trichomonascaceae
GAL10_2	flattened_line_22	48.711	97	351	274975	349	261689	260676	327	1.54e-101	yHMPu5000034597_Candida_stellimalicola	Phaffomycetaceae
XYL1_2	flattened_line_30	55.063	99	315	241483	316	3357	2410	369	5.97e-117	yHMPu5000034597_Candida_stellimalicola	Phaffomycetaceae
LAC4	flattened_line_8	44.031	98	1014	677989	1022	258143	261178	806	0.0	yHMPu5000034669_Blastobotrys_raffinofermentans	Dipodascaceae/Trichomonascaceae
GAL1	flattened_line_16	44.422	96	525	484288	502	196647	195178	390	4.32e-121	yHMPu5000034669_Blastobotrys_raffinofermentans	Dipodascaceae/Trichomonascaceae
GAL7	flattened_line_4	49.454	98	366	840067	366	190097	189042	349	3.66e-109	yHMPu5000034669_Blastobotrys_raffinofermentans	Dipodascaceae/Trichomonascaceae
LAC9	flattened_line_16	42.641	99	691	484288	727	442569	444551	554	3.32e-175	yHMPu5000034669_Blastobotrys_raffinofermentans	Dipodascaceae/Trichomonascaceae
GAL10_2	flattened_line_2	60.571	97	351	1026214	350	730625	731674	456	1.17e-146	yHMPu5000034669_Blastobotrys_raffinofermentans	Dipodascaceae/Trichomonascaceae
XYL1_2	flattened_line_0	53.268	97	315	2959272	306	1432098	1433012	344	4.66e-108	yHMPu5000034669_Blastobotrys_raffinofermentans	Dipodascaceae/Trichomonascaceae
XYL1_2	flattened_line_48	41.083	99	315	74451	314	6972	7850	214	5.01e-63	yHMPu5000034669_Blastobotrys_raffinofermentans	Dipodascaceae/Trichomonascaceae
XYL1_2	flattened_line_26	41.083	99	315	273121	314	200589	199708	201	1.61e-58	yHMPu5000034669_Blastobotrys_raffinofermentans	Dipodascaceae/Trichomonascaceae
GAL1_2	flattened_line_16	41.980	97	512	484288	505	196671	195193	382	3.03e-118	yHMPu5000034669_Blastobotrys_raffinofermentans	Dipodascaceae/Trichomonascaceae
GAL1	scf7180000046235	48.276	92	525	81185	493	862	2325	417	2.90e-130	yHAB159_Kazachstania_solicola	Saccharomycetaceae
GAL1	scf7180000046298	45.148	87	525	95482	474	1485	2891	364	8.34e-112	yHAB159_Kazachstania_solicola	Saccharomycetaceae
GAL10	scf7180000046287	45.214	63	761	134430	491	134430	132973	433	1.58e-132	yHAB159_Kazachstania_solicola	Saccharomycetaceae
GAL7	scf7180000046287	59.726	99	366	134430	365	132319	131246	475	6.08e-153	yHAB159_Kazachstania_solicola	Saccharomycetaceae
XYL1_2	scf7180000046274	53.727	100	315	64279	322	23583	22618	358	5.90e-113	yHAB159_Kazachstania_solicola	Saccharomycetaceae
GAL1_2	scf7180000046235	42.653	93	512	81185	490	862	2322	399	3.24e-124	yHAB159_Kazachstania_solicola	Saccharomycetaceae
GAL1_2	scf7180000046298	41.915	88	512	95482	470	1485	2885	354	1.22e-108	yHAB159_Kazachstania_solicola	Saccharomycetaceae
XYL1_2	NODE_71_length_59880_cov_15.7042_ID_141	60.191	99	315	59880	314	40286	41227	404	6.14e-129	yHMPu5000034892_Ogataea_pilisensis	Pichiaceae
XYL1_2	NODE_5_length_350234_cov_14.3543_ID_9	57.643	99	315	350234	314	194327	195268	398	6.46e-127	yHMPu5000034892_Ogataea_pilisensis	Pichiaceae
LAC9	NODE_4_length_1185655_cov_19.7506_ID_4185	46.444	99	691	1185655	689	495556	497571	607	0.0	yHMPu5000035268_Wickerhamomyces_hampshirensis	Phaffomycetaceae
XYL1_2	NODE_1_length_2064379_cov_23.1478_ID_10436	56.013	99	315	2064379	316	1378048	1378989	347	2.56e-109	yHMPu5000035268_Wickerhamomyces_hampshirensis	Phaffomycetaceae
XYL1_2	NODE_3_length_1364554_cov_21.9612_ID_3295	47.403	97	315	1364554	308	567716	568639	298	5.39e-92	yHMPu5000035268_Wickerhamomyces_hampshirensis	Phaffomycetaceae
XYL1_2	NODE_5_length_638838_cov_68.9705_ID_2404	57.595	99	315	638838	316	196773	195832	389	7.98e-124	yHMPu5000035703_Cyberlindnera_americana	Phaffomycetaceae
XYL1_2	NODE_16_length_299054_cov_95.3201_ID_10579	59.916	75	315	299054	237	5541	4840	298	5.83e-92	yHMPu5000035703_Cyberlindnera_americana	Phaffomycetaceae
XYL1_2	NODE_19_length_227830_cov_99.5677_ID_3649	44.345	100	315	227830	336	191691	192677	287	2.24e-88	yHMPu5000035703_Cyberlindnera_americana	Phaffomycetaceae
GAL1	scf7180000020137	48.305	88	525	64284	472	26752	25355	395	1.12e-122	yHAB164_Kazachstania_aerobia	Saccharomycetaceae
GAL1	scf7180000020098	42.491	98	525	43021	546	1548	3152	380	1.38e-117	yHAB164_Kazachstania_aerobia	Saccharomycetaceae
GAL10	scf7180000020026	49.647	73	761	1779	566	1778	96	554	0.0	yHAB164_Kazachstania_aerobia	Saccharomycetaceae
GAL7	scf7180000019997	60.000	99	366	5005	365	4571	3498	474	4.08e-155	yHAB164_Kazachstania_aerobia	Saccharomycetaceae
GAL10_2	scf7180000020026	68.519	61	351	1779	216	1778	1131	325	1.34e-107	yHAB164_Kazachstania_aerobia	Saccharomycetaceae
XYL1_2	scf7180000020224	52.795	100	315	168773	322	45015	44050	352	6.46e-111	yHAB164_Kazachstania_aerobia	Saccharomycetaceae
GAL1_2	scf7180000020137	43.710	89	512	64284	469	26752	25355	384	7.99e-119	yHAB164_Kazachstania_aerobia	Saccharomycetaceae
GAL1_2	scf7180000020098	41.929	93	512	43021	508	1638	3152	380	1.58e-117	yHAB164_Kazachstania_aerobia	Saccharomycetaceae
GAL7	NODE_28_length_73821_cov_17.8765_ID_55	63.912	99	366	73821	363	40816	41883	491	1.76e-158	yHMPu5000034665_Kodamaea_laetipori	CUG-Ser1
XYL1_2	NODE_1_length_1927655_cov_18.0257_ID_1	59.306	100	315	1927655	317	1009888	1010838	401	7.69e-128	yHMPu5000034665_Kodamaea_laetipori	CUG-Ser1
LAC9	gb|CP006025.1|	47.945	71	691	1334226	73	298209	297991	75.5	2.25e-14	Ashbya_aceri	Saccharomycetaceae
XYL1_2	gb|CP006025.1|	53.583	99	315	1334226	321	1178386	1179348	377	5.90e-120	Ashbya_aceri	Saccharomycetaceae
GAL1	NODE_1_length_611906_cov_21.093_ID_1	48.104	93	525	611906	501	508630	510114	419	4.76e-131	yHAB136_Kazachstania_bromeliacearum	Saccharomycetaceae
GAL1	NODE_8_length_292075_cov_22.5245_ID_15	44.782	97	525	292075	527	34353	35909	399	5.03e-124	yHAB136_Kazachstania_bromeliacearum	Saccharomycetaceae
GAL10	NODE_8_length_292075_cov_22.5245_ID_15	51.831	91	761	292075	710	33826	31739	703	0.0	yHAB136_Kazachstania_bromeliacearum	Saccharomycetaceae
GAL10	NODE_1_length_611906_cov_21.093_ID_1	52.367	89	761	611906	697	507706	505652	703	0.0	yHAB136_Kazachstania_bromeliacearum	Saccharomycetaceae
GAL7	NODE_1_length_611906_cov_21.093_ID_1	58.242	99	366	611906	364	504930	503860	456	2.36e-146	yHAB136_Kazachstania_bromeliacearum	Saccharomycetaceae
GAL10_2	NODE_1_length_611906_cov_21.093_ID_1	65.089	96	351	611906	338	507697	506684	459	1.42e-147	yHAB136_Kazachstania_bromeliacearum	Saccharomycetaceae
GAL10_2	NODE_8_length_292075_cov_22.5245_ID_15	64.793	96	351	292075	338	33784	32771	457	3.80e-147	yHAB136_Kazachstania_bromeliacearum	Saccharomycetaceae
XYL1_2	NODE_39_length_94383_cov_19.9911_ID_77	54.633	98	315	94383	313	52719	53657	351	9.57e-111	yHAB136_Kazachstania_bromeliacearum	Saccharomycetaceae
GAL1_2	NODE_1_length_611906_cov_21.093_ID_1	41.818	94	512	611906	495	508633	510108	395	7.35e-123	yHAB136_Kazachstania_bromeliacearum	Saccharomycetaceae
GAL1_2	NODE_8_length_292075_cov_22.5245_ID_15	41.800	95	512	292075	500	34404	35897	381	7.18e-118	yHAB136_Kazachstania_bromeliacearum	Saccharomycetaceae
LAC9	flattened_line_49	44.118	76	691	149512	68	55625	55828	68.2	5.06e-12	yHMPu5000034594_Starmera_quercuum	Phaffomycetaceae
GAL10_2	flattened_line_45	62.130	96	351	152842	338	139294	140307	461	2.05e-148	yHMPu5000034594_Starmera_quercuum	Phaffomycetaceae
XYL1_2	flattened_line_185	58.861	99	315	1914	316	999	58	388	3.80e-132	yHMPu5000034594_Starmera_quercuum	Phaffomycetaceae
XYL1_2	flattened_line_11	48.052	97	315	419440	308	364762	365685	294	9.39e-91	yHMPu5000034594_Starmera_quercuum	Phaffomycetaceae
GAL7	flattened_line_4	48.179	97	366	466093	357	273590	274636	332	9.44e-103	yHMPu5000035645_Yarrowia_divulgata	Dipodascaceae/Trichomonascaceae
GAL7	flattened_line_4	48.179	97	366	466093	357	192504	191458	332	9.44e-103	yHMPu5000035645_Yarrowia_divulgata	Dipodascaceae/Trichomonascaceae
GAL10_2	flattened_line_11	59.773	97	351	346970	353	172931	173989	434	9.50e-139	yHMPu5000035645_Yarrowia_divulgata	Dipodascaceae/Trichomonascaceae
XYL1_2	flattened_line_39	47.302	99	315	251716	315	207551	208489	293	2.80e-90	yHMPu5000035645_Yarrowia_divulgata	Dipodascaceae/Trichomonascaceae
LAC9	gi|1002316336|dbj|BCKW01000001.1|	41.509	78	691	3681944	106	1783564	1783854	75.9	2.72e-14	Ogataea_methanolica	Pichiaceae
XYL1_2	gi|1002316336|dbj|BCKW01000001.1|	59.236	99	315	3681944	314	80172	81113	397	1.09e-126	Ogataea_methanolica	Pichiaceae
XYL1_2	gi|1002316336|dbj|BCKW01000001.1|	55.096	99	315	3681944	314	914688	915629	385	2.99e-122	Ogataea_methanolica	Pichiaceae
XYL1_2	gi|1002316336|dbj|BCKW01000001.1|	48.889	99	315	3681944	315	3626512	3625568	303	9.22e-94	Ogataea_methanolica	Pichiaceae
GAL1	LADA0F	45.753	97	525	1544839	518	41580	43103	416	6.23e-130	Lachancea_dasiensis	Saccharomycetaceae
GAL1	LADA0A	45.418	94	525	834748	502	642147	643622	389	1.63e-120	Lachancea_dasiensis	Saccharomycetaceae
GAL10	LADA0F	50.729	89	761	1544839	686	41095	39062	669	0.0	Lachancea_dasiensis	Saccharomycetaceae
GAL10	LADA0A	50.071	91	761	834748	701	641603	639540	656	0.0	Lachancea_dasiensis	Saccharomycetaceae
GAL7	LADA0F	60.606	99	366	1544839	363	38589	37522	454	8.81e-146	Lachancea_dasiensis	Saccharomycetaceae
GAL10_2	LADA0A	63.690	95	351	834748	336	641573	640566	459	1.34e-147	Lachancea_dasiensis	Saccharomycetaceae
GAL10_2	LADA0F	63.881	95	351	1544839	335	41092	40088	452	3.98e-145	Lachancea_dasiensis	Saccharomycetaceae
XYL1_2	LADA0A	56.698	99	315	834748	321	217278	218240	376	2.77e-119	Lachancea_dasiensis	Saccharomycetaceae
GAL1_2	LADA0F	45.968	95	512	1544839	496	41637	43103	421	8.56e-132	Lachancea_dasiensis	Saccharomycetaceae
GAL1_2	LADA0A	44.242	95	512	834748	495	642153	643622	392	1.24e-121	Lachancea_dasiensis	Saccharomycetaceae
LAC9	NODE_27_length_114979_cov_45.4315_ID_53	42.029	79	691	114979	69	107188	107394	69.7	2.21e-12	yHMPu5000035040_Ambrosiozyma_maleeae	Pichiaceae
XYL1_2	NODE_8_length_556485_cov_39.8289_ID_15	54.286	100	315	556485	315	73215	74156	363	1.19e-114	yHMPu5000035040_Ambrosiozyma_maleeae	Pichiaceae
LAC9	NODE_23_length_123202_cov_12.2863_ID_45	42.045	71	691	123202	88	22239	22502	76.6	1.09e-14	yHMPu5000034627_Pichia_heedii	Pichiaceae
XYL1_2	NODE_1_length_612800_cov_12.7569_ID_1	55.414	99	315	612800	314	205855	206793	384	2.61e-122	yHMPu5000034627_Pichia_heedii	Pichiaceae
XYL1_2	NODE_2_length_325125_cov_15.1005_ID_3	56.825	99	315	325125	315	216519	217460	382	1.77e-121	yHMPu5000034627_Pichia_heedii	Pichiaceae
GAL10	flattened_line_155	59.799	84	761	22520	398	22305	21115	498	8.89e-155	yHMPu5000034988_Candida_fructus	CUG-Ser1
GAL7	flattened_line_155	71.978	99	366	22520	364	19425	18352	563	0.0	yHMPu5000034988_Candida_fructus	CUG-Ser1
XYL1_2	flattened_line_117	63.492	100	315	60014	315	34331	35275	426	8.94e-137	yHMPu5000034988_Candida_fructus	CUG-Ser1
LAC9	NODE_12_length_297239_cov_36.2077_ID_23	46.821	99	691	297239	692	278617	276839	587	0.0	yHMPu5000034885_Ogataea_zsoltii	Pichiaceae
XYL1_2	NODE_48_length_51618_cov_56.1852_ID_95	60.897	99	315	51618	312	31832	30897	403	8.32e-129	yHMPu5000034885_Ogataea_zsoltii	Pichiaceae
XYL1_2	NODE_44_length_76293_cov_30.3159_ID_87	57.778	100	315	76293	315	49824	50765	394	1.13e-125	yHMPu5000034885_Ogataea_zsoltii	Pichiaceae
GAL1	gi|1002316220|dbj|BCGL01000004.1|	47.510	97	525	1360171	522	1356585	1355050	441	1.60e-138	Candida_succiphila	Pichiaceae
GAL10	gi|1002316220|dbj|BCGL01000004.1|	55.413	89	761	1360171	702	1350520	1348421	750	0.0	Candida_succiphila	Pichiaceae
GAL7	gi|1002316220|dbj|BCGL01000004.1|	60.331	99	366	1360171	363	1352448	1351381	457	9.12e-147	Candida_succiphila	Pichiaceae
LAC9	gi|1002316218|dbj|BCGL01000006.1|	43.906	99	691	972079	722	953609	955753	583	0.0	Candida_succiphila	Pichiaceae
GAL10_2	gi|1002316220|dbj|BCGL01000004.1|	66.372	96	351	1360171	339	1350520	1349507	475	3.13e-153	Candida_succiphila	Pichiaceae
XYL1_2	gi|1002316221|dbj|BCGL01000003.1|	58.280	99	315	1616419	314	1154243	1155184	394	1.20e-125	Candida_succiphila	Pichiaceae
GAL1_2	gi|1002316220|dbj|BCGL01000004.1|	45.419	98	512	1360171	513	1356585	1355059	414	2.62e-129	Candida_succiphila	Pichiaceae
GAL7	gi|1002316100|dbj|BCJV01000002.1|	54.749	97	366	2231275	358	1293291	1292290	378	2.86e-119	Candida_versatilis	Dipodascaceae/Trichomonascaceae
GAL10_2	gi|1002316101|dbj|BCJV01000001.1|	59.238	96	351	4294417	341	986598	987620	419	1.00e-133	Candida_versatilis	Dipodascaceae/Trichomonascaceae
XYL1_2	gi|1002316099|dbj|BCJV01000003.1|	41.720	99	315	2155055	314	264508	263624	192	1.22e-55	Candida_versatilis	Dipodascaceae/Trichomonascaceae
LAC12_3	flattened_line_16	52.381	91	533	330821	21	100388	100326	24.6	1.13e-24	yHMPu5000035047_Barnettozyma_pratensis	Phaffomycetaceae
GAL1	flattened_line_4	51.515	96	525	475033	528	106333	107904	489	2.63e-155	yHMPu5000035047_Barnettozyma_pratensis	Phaffomycetaceae
GAL10	flattened_line_4	64.483	90	761	475033	687	105492	103465	886	0.0	yHMPu5000035047_Barnettozyma_pratensis	Phaffomycetaceae
GAL7	flattened_line_4	67.857	99	366	475033	364	101900	100830	520	1.46e-168	yHMPu5000035047_Barnettozyma_pratensis	Phaffomycetaceae
LAC9	flattened_line_18	44.286	78	691	319499	70	209552	209761	68.2	5.55e-12	yHMPu5000035047_Barnettozyma_pratensis	Phaffomycetaceae
GAL10_2	flattened_line_4	72.384	98	351	475033	344	105492	104461	520	1.14e-168	yHMPu5000035047_Barnettozyma_pratensis	Phaffomycetaceae
XYL1_2	flattened_line_6	56.013	99	315	442461	316	370802	369855	356	2.85e-112	yHMPu5000035047_Barnettozyma_pratensis	Phaffomycetaceae
XYL1_2	flattened_line_30	60.417	99	315	264901	48	159857	159717	62.0	4.00e-20	yHMPu5000035047_Barnettozyma_pratensis	Phaffomycetaceae
XYL1_2	flattened_line_30	42.105	99	315	264901	76	159601	159374	52.8	4.00e-20	yHMPu5000035047_Barnettozyma_pratensis	Phaffomycetaceae
XYL1_2	flattened_line_66	41.071	94	315	139591	112	8725	9042	88.2	1.59e-19	yHMPu5000035047_Barnettozyma_pratensis	Phaffomycetaceae
GAL1_2	flattened_line_4	45.143	98	512	475033	525	106339	107910	432	1.39e-135	yHMPu5000035047_Barnettozyma_pratensis	Phaffomycetaceae
GAL1	NODE_5_length_237353_cov_10.2062_ID_9	43.954	97	525	237353	521	108494	110002	372	7.54e-115	yHMPu5000034865_Zygosaccharomyces_kombuchaensis	Saccharomycetaceae
GAL10	NODE_5_length_237353_cov_10.2062_ID_9	47.153	89	761	237353	685	108092	106095	612	0.0	yHMPu5000034865_Zygosaccharomyces_kombuchaensis	Saccharomycetaceae
GAL7	NODE_5_length_237353_cov_10.2062_ID_9	61.157	99	366	237353	363	105793	104726	471	1.16e-151	yHMPu5000034865_Zygosaccharomyces_kombuchaensis	Saccharomycetaceae
GAL10_2	NODE_5_length_237353_cov_10.2062_ID_9	54.277	96	351	237353	339	108092	107082	385	4.03e-122	yHMPu5000034865_Zygosaccharomyces_kombuchaensis	Saccharomycetaceae
XYL1_2	NODE_34_length_101184_cov_9.8563_ID_67	57.643	98	315	101184	314	7354	8295	379	3.35e-120	yHMPu5000034865_Zygosaccharomyces_kombuchaensis	Saccharomycetaceae
GAL1_2	NODE_5_length_237353_cov_10.2062_ID_9	40.524	96	512	237353	496	108515	109978	361	5.35e-111	yHMPu5000034865_Zygosaccharomyces_kombuchaensis	Saccharomycetaceae
LAC9	NODE_7_length_339440_cov_13.1671_ID_13	41.096	68	691	339440	73	296108	296326	69.7	1.51e-12	yHMPu5000035659_Saturnispora_dispora	Pichiaceae
XYL1_2	NODE_15_length_230213_cov_14.9326_ID_29	56.369	99	315	230213	314	178292	179230	380	8.00e-121	yHMPu5000035659_Saturnispora_dispora	Pichiaceae
GAL1	flattened_line_26	43.750	97	525	192937	512	168946	170424	404	8.94e-126	yHMPu5000034918_Nakazawaea_holstii	CUG-Ala
GAL10	flattened_line_26	53.968	89	761	192937	693	168508	166466	715	0.0	yHMPu5000034918_Nakazawaea_holstii	CUG-Ala
GAL7	flattened_line_26	63.187	99	366	192937	364	170936	171976	483	9.36e-156	yHMPu5000034918_Nakazawaea_holstii	CUG-Ala
GAL10_2	flattened_line_26	62.130	96	351	192937	338	168505	167504	430	1.49e-137	yHMPu5000034918_Nakazawaea_holstii	CUG-Ala
XYL1_2	flattened_line_80	61.587	100	315	102405	315	26922	27866	356	3.69e-112	yHMPu5000034918_Nakazawaea_holstii	CUG-Ala
GAL1_2	flattened_line_26	40.631	98	512	192937	507	168946	170418	381	7.02e-118	yHMPu5000034918_Nakazawaea_holstii	CUG-Ala
GAL1	gi|1002316187|dbj|BCKO01000002.1|	56.190	99	525	1761743	525	137347	138921	579	0.0	Millerozyma_acaciae	CUG-Ser1
GAL10	gi|1002316187|dbj|BCKO01000002.1|	60.571	91	761	1761743	700	136795	134699	885	0.0	Millerozyma_acaciae	CUG-Ser1
GAL7	gi|1002316187|dbj|BCKO01000002.1|	69.672	99	366	1761743	366	132140	131058	538	6.16e-175	Millerozyma_acaciae	CUG-Ser1
GAL10_2	gi|1002316187|dbj|BCKO01000002.1|	73.373	96	351	1761743	338	136747	135734	523	5.44e-170	Millerozyma_acaciae	CUG-Ser1
XYL1_2	gi|1002316186|dbj|BCKO01000003.1|	63.492	100	315	1469651	315	523716	522772	431	1.68e-138	Millerozyma_acaciae	CUG-Ser1
GAL1_2	gi|1002316187|dbj|BCKO01000002.1|	47.471	99	512	1761743	514	137380	138921	466	2.37e-147	Millerozyma_acaciae	CUG-Ser1
GAL1	cer-_s456	58.039	97	525	122956	510	112870	114390	581	0.0	Metschnikowia_cerradonensis	CUG-Ser1
GAL10	cer-_s456	62.857	90	761	122956	700	112311	110221	901	0.0	Metschnikowia_cerradonensis	CUG-Ser1
GAL7	cer-_s456	65.969	99	366	122956	382	106392	105247	543	1.86e-176	Metschnikowia_cerradonensis	CUG-Ser1
GAL10_2	cer-_s456	69.027	97	351	122956	339	112299	111283	496	2.50e-160	Metschnikowia_cerradonensis	CUG-Ser1
XYL1_2	cer-_s438	64.331	99	315	114546	314	23239	22298	448	4.04e-144	Metschnikowia_cerradonensis	CUG-Ser1
GAL1_2	cer-_s456	54.438	98	512	122956	507	112870	114390	548	8.03e-176	Metschnikowia_cerradonensis	CUG-Ser1
LAC12_3	scaffold_00022	40.596	90	533	2165475	436	53280	54584	314	1.85e-94	Candida_tenuis	CUG-Ser1
LAC4	scaffold_00021	53.206	100	1014	2534490	1045	954697	957783	1032	0.0	Candida_tenuis	CUG-Ser1
GAL1	scaffold_00021	50.000	98	525	2534490	516	577539	576019	475	1.80e-150	Candida_tenuis	CUG-Ser1
GAL10	scaffold_00021	60.962	92	761	2534490	707	578213	580330	902	0.0	Candida_tenuis	CUG-Ser1
GAL7	scaffold_00021	67.493	99	366	2534490	363	581531	580452	533	4.24e-173	Candida_tenuis	CUG-Ser1
LAC9	scaffold_00008	50.287	99	691	537387	698	518957	516990	671	0.0	Candida_tenuis	CUG-Ser1
GAL10_2	scaffold_00021	70.710	96	351	2534490	338	578279	579292	516	2.15e-167	Candida_tenuis	CUG-Ser1
XYL1_2	scaffold_00021	53.376	98	315	2534490	311	1765172	1766098	350	3.61e-110	Candida_tenuis	CUG-Ser1
GAL1_2	scaffold_00021	42.436	99	512	2534490	509	577536	576019	422	3.69e-132	Candida_tenuis	CUG-Ser1
LAC9	scf7180000023370	42.105	68	691	396885	76	293981	293754	73.9	9.07e-14	yHMPu5000034625_Pichia_kudriavzevii	Pichiaceae
XYL1_2	scf7180000023344	58.413	99	315	258641	315	62624	61683	365	1.87e-115	yHMPu5000034625_Pichia_kudriavzevii	Pichiaceae
GAL1	ref|NC_016485.2|	44.511	92	525	1565278	501	417946	416462	382	3.07e-118	Naumovozyma_dairenensis	Saccharomycetaceae
GAL1	ref|NC_016479.1|	42.634	84	525	2054635	448	1657008	1655680	311	1.43e-93	Naumovozyma_dairenensis	Saccharomycetaceae
GAL10	ref|NC_016479.1|	52.388	89	761	2054635	691	1658183	1660237	711	0.0	Naumovozyma_dairenensis	Saccharomycetaceae
GAL7	ref|NC_016485.2|	59.229	99	366	1565278	363	419713	420783	462	1.74e-148	Naumovozyma_dairenensis	Saccharomycetaceae
GAL7	ref|NC_016479.1|	40.952	64	366	2054635	105	1661528	1661842	74.7	7.73e-27	Naumovozyma_dairenensis	Saccharomycetaceae
GAL7	ref|NC_016479.1|	47.826	64	366	2054635	23	1661217	1661285	26.6	7.73e-27	Naumovozyma_dairenensis	Saccharomycetaceae
GAL7	ref|NC_016479.1|	58.333	64	366	2054635	12	1661383	1661418	19.2	7.73e-27	Naumovozyma_dairenensis	Saccharomycetaceae
GAL10_2	ref|NC_016479.1|	64.793	96	351	2054635	338	1658183	1659196	463	7.16e-149	Naumovozyma_dairenensis	Saccharomycetaceae
XYL1_2	ref|NC_016482.1|	53.185	98	315	1230053	314	382649	383590	347	4.03e-109	Naumovozyma_dairenensis	Saccharomycetaceae
GAL1_2	ref|NC_016485.2|	41.734	94	512	1565278	496	417946	416462	375	9.54e-116	Naumovozyma_dairenensis	Saccharomycetaceae
GAL1	emb|CU928165|	47.809	94	525	687717	502	172557	171073	416	8.46e-130	Lachancea_thermotolerans	Saccharomycetaceae
GAL10	emb|CU928165|	50.361	90	761	687717	693	172940	174991	662	0.0	Lachancea_thermotolerans	Saccharomycetaceae
GAL7	emb|CU928165|	58.904	99	366	687717	365	175592	176665	464	4.58e-149	Lachancea_thermotolerans	Saccharomycetaceae
LAC9	emb|CU928180|	46.269	78	691	1423902	67	237749	237549	67.8	6.71e-12	Lachancea_thermotolerans	Saccharomycetaceae
GAL10_2	emb|CU928165|	62.832	96	351	687717	339	172961	173977	446	3.86e-143	Lachancea_thermotolerans	Saccharomycetaceae
XYL1_2	emb|CU928170|	56.869	98	315	1632914	313	1347287	1346349	372	4.30e-118	Lachancea_thermotolerans	Saccharomycetaceae
GAL1_2	emb|CU928165|	43.673	94	512	687717	490	172533	171073	391	1.38e-121	Lachancea_thermotolerans	Saccharomycetaceae
XYL1_2	gb|JFAV02000084.1|	54.829	99	315	30561	321	19654	20616	361	4.44e-114	Hanseniaspora_vinae	Saccharomycodaceae
GAL1	gb|CP014501.1|	43.798	98	525	5930846	516	1791984	1790458	403	2.38e-125	Sugiyamaella_lignohabitans	Dipodascaceae/Trichomonascaceae
GAL7	gb|CP014502.1|	49.333	97	366	2277569	375	711229	710150	355	3.51e-111	Sugiyamaella_lignohabitans	Dipodascaceae/Trichomonascaceae
GAL10_2	gb|CP014500.1|	60.745	97	351	2773601	349	2026083	2025037	445	1.58e-142	Sugiyamaella_lignohabitans	Dipodascaceae/Trichomonascaceae
XYL1_2	gb|CP014503.1|	53.595	98	315	4956242	306	3407998	3408912	350	2.73e-110	Sugiyamaella_lignohabitans	Dipodascaceae/Trichomonascaceae
XYL1_2	gb|CP014501.1|	41.667	99	315	5930846	312	4876548	4875679	223	9.02e-66	Sugiyamaella_lignohabitans	Dipodascaceae/Trichomonascaceae
GAL1_2	gb|CP014501.1|	41.211	99	512	5930846	512	1791981	1790458	365	1.83e-112	Sugiyamaella_lignohabitans	Dipodascaceae/Trichomonascaceae
GAL1	NODE_1_length_1607026_cov_17.9001_ID_1	44.773	94	525	1607026	507	1086069	1084591	390	7.90e-121	yHMPu5000034710_Kluyveromyces_dobzhanskii	Saccharomycetaceae
GAL10	NODE_1_length_1607026_cov_17.9001_ID_1	49.362	91	761	1607026	705	1086796	1088880	668	0.0	yHMPu5000034710_Kluyveromyces_dobzhanskii	Saccharomycetaceae
GAL7	NODE_1_length_1607026_cov_17.9001_ID_1	57.534	99	366	1607026	365	1089726	1090802	453	3.10e-145	yHMPu5000034710_Kluyveromyces_dobzhanskii	Saccharomycetaceae
GAL10_2	NODE_1_length_1607026_cov_17.9001_ID_1	64.072	95	351	1607026	334	1086844	1087836	443	5.63e-142	yHMPu5000034710_Kluyveromyces_dobzhanskii	Saccharomycetaceae
XYL1_2	NODE_14_length_237296_cov_18.7603_ID_27	58.786	98	315	237296	313	151675	150737	382	3.02e-121	yHMPu5000034710_Kluyveromyces_dobzhanskii	Saccharomycetaceae
GAL1_2	NODE_1_length_1607026_cov_17.9001_ID_1	42.857	96	512	1607026	504	1086084	1084603	385	2.31e-119	yHMPu5000034710_Kluyveromyces_dobzhanskii	Saccharomycetaceae
GAL1	flattened_line_18	58.398	97	525	490269	512	300189	301715	573	0.0	yHMPu5000041743_Candida_hawaiiana	CUG-Ser1
GAL10	flattened_line_18	60.000	98	761	490269	755	299592	297373	931	0.0	yHMPu5000041743_Candida_hawaiiana	CUG-Ser1
GAL7	flattened_line_18	70.765	99	366	490269	366	295161	294064	558	0.0	yHMPu5000041743_Candida_hawaiiana	CUG-Ser1
GAL10_2	flattened_line_18	68.208	99	351	490269	346	299433	298396	505	9.03e-164	yHMPu5000041743_Candida_hawaiiana	CUG-Ser1
XYL1_2	flattened_line_12	66.242	99	315	610724	314	302321	301380	459	2.25e-148	yHMPu5000041743_Candida_hawaiiana	CUG-Ser1
GAL1_2	flattened_line_18	54.617	98	512	490269	509	300189	301715	551	5.50e-177	yHMPu5000041743_Candida_hawaiiana	CUG-Ser1
GAL1	scaffold_1	53.743	98	525	3342607	521	54744	53191	553	2.31e-177	Wickerhamomyces_anomalus	Phaffomycetaceae
GAL10	scaffold_1	59.380	89	761	3342607	677	55137	57089	814	0.0	Wickerhamomyces_anomalus	Phaffomycetaceae
GAL7	scaffold_1	67.123	99	366	3342607	365	58327	59394	512	7.27e-166	Wickerhamomyces_anomalus	Phaffomycetaceae
LAC9	scaffold_5	41.667	79	691	1528768	72	875999	875784	70.1	1.67e-12	Wickerhamomyces_anomalus	Phaffomycetaceae
GAL10_2	scaffold_1	71.217	97	351	3342607	337	55137	56141	506	4.21e-164	Wickerhamomyces_anomalus	Phaffomycetaceae
XYL1_2	scaffold_2	55.732	99	315	2230146	314	578826	577885	357	1.29e-112	Wickerhamomyces_anomalus	Phaffomycetaceae
GAL1_2	scaffold_1	48.170	99	512	3342607	519	54744	53191	502	7.40e-160	Wickerhamomyces_anomalus	Phaffomycetaceae
XYL1_2	CABR0S37	55.591	98	315	2364451	313	1764110	1763172	370	3.51e-117	Nakaseomyces_bracarensis	Saccharomycetaceae
GAL1	LACI0B	47.217	98	525	522024	521	280421	278889	440	2.99e-138	Lachancea_cidri	Saccharomycetaceae
GAL1	LACI0D	44.569	100	525	1109365	534	978117	979688	411	2.84e-128	Lachancea_cidri	Saccharomycetaceae
GAL10	LACI0B	54.070	89	761	522024	688	280746	282785	732	0.0	Lachancea_cidri	Saccharomycetaceae
GAL7	LACI0D	60.714	99	366	1109365	364	976081	975011	476	2.95e-153	Lachancea_cidri	Saccharomycetaceae
LAC9	LACI0G	42.029	79	691	2202798	69	1967519	1967725	65.9	2.34e-11	Lachancea_cidri	Saccharomycetaceae
GAL10_2	LACI0B	65.970	95	351	522024	335	280749	281750	464	1.57e-149	Lachancea_cidri	Saccharomycetaceae
XYL1_2	LACI0H	56.698	99	315	2231679	321	1987433	1986471	373	2.69e-118	Lachancea_cidri	Saccharomycetaceae
GAL1_2	LACI0B	42.857	99	512	522024	518	280421	278889	397	1.07e-123	Lachancea_cidri	Saccharomycetaceae
GAL1_2	LACI0D	41.359	98	512	1109365	515	978159	979688	379	2.03e-117	Lachancea_cidri	Saccharomycetaceae
GAL1	bor+_s586	56.673	98	525	120334	517	17805	16267	570	0.0	Metschnikowia_borealis	CUG-Ser1
GAL10	bor+_s586	63.233	90	761	120334	699	18368	20455	904	0.0	Metschnikowia_borealis	CUG-Ser1
GAL7	bor+_s586	65.617	99	366	120334	381	24314	25456	540	1.52e-175	Metschnikowia_borealis	CUG-Ser1
GAL10_2	bor+_s586	69.322	97	351	120334	339	18380	19396	498	4.96e-161	Metschnikowia_borealis	CUG-Ser1
XYL1_2	bor+_s323	64.331	99	315	197883	314	168734	169675	449	1.61e-144	Metschnikowia_borealis	CUG-Ser1
GAL1_2	bor+_s586	55.030	98	512	120334	507	17787	16267	553	2.28e-177	Metschnikowia_borealis	CUG-Ser1
LAC9	flattened_line_16	47.059	76	691	455450	68	298373	298170	72.8	2.36e-13	yHMPu5000035044_Barnettozyma_californica	Phaffomycetaceae
XYL1_2	flattened_line_98	54.777	99	315	18224	314	5586	4651	365	2.25e-115	yHMPu5000035044_Barnettozyma_californica	Phaffomycetaceae
XYL1_2	flattened_line_14	56.329	99	315	470972	316	263931	262984	359	1.91e-113	yHMPu5000035044_Barnettozyma_californica	Phaffomycetaceae
XYL1_2	flattened_line_32	47.962	100	315	262598	319	211316	210381	306	5.36e-95	yHMPu5000035044_Barnettozyma_californica	Phaffomycetaceae
XYL1_2	flattened_line_60	54.839	99	315	88036	186	85972	86523	211	7.39e-82	yHMPu5000035044_Barnettozyma_californica	Phaffomycetaceae
XYL1_2	flattened_line_60	46.875	99	315	88036	128	86520	86903	110	7.39e-82	yHMPu5000035044_Barnettozyma_californica	Phaffomycetaceae
XYL1_2	NODE_9_length_617110_cov_37.3077_ID_17	56.825	99	315	617110	315	557122	556181	381	5.09e-121	yHMPu5000034947_Ambrosiozyma_philentoma	Pichiaceae
XYL1_2	NODE_47_length_83848_cov_52.5765_ID_93	53.674	99	315	83848	313	81463	82398	371	1.86e-117	yHMPu5000034947_Ambrosiozyma_philentoma	Pichiaceae
LAC9	NODE_4_length_384378_cov_15.8714_ID_4871	41.333	80	691	384378	75	358771	358995	70.1	1.44e-12	yHMPu5000035687_Cyberlindnera_suaveolens	Phaffomycetaceae
XYL1_2	NODE_20_length_190154_cov_15.6774_ID_5534	58.544	99	315	190154	316	83420	82479	389	1.35e-123	yHMPu5000035687_Cyberlindnera_suaveolens	Phaffomycetaceae
XYL1_2	NODE_101_length_19163_cov_19.4412_ID_10895	42.804	85	315	19163	271	187	963	212	3.32e-62	yHMPu5000035687_Cyberlindnera_suaveolens	Phaffomycetaceae
XYL1_2	flattened_line_32	57.468	98	315	197274	308	110186	111106	377	9.21e-120	yHMPu5000034629_Pichia_exigua	Pichiaceae
GAL1	mat-_s12	57.143	99	525	92465	518	63452	64993	565	0.0	Metschnikowia_matae	CUG-Ser1
GAL10	mat-_s12	62.482	90	761	92465	701	62875	60776	900	0.0	Metschnikowia_matae	CUG-Ser1
GAL7	mat-_s12	67.200	99	366	92465	375	56115	54991	546	1.51e-177	Metschnikowia_matae	CUG-Ser1
GAL10_2	mat-_s12	68.142	97	351	92465	339	62854	61838	492	9.86e-159	Metschnikowia_matae	CUG-Ser1
XYL1_2	mat-_s71	64.331	99	315	157221	314	156053	155112	448	3.41e-144	Metschnikowia_matae	CUG-Ser1
GAL1_2	mat-_s12	54.635	98	512	92465	507	63473	64993	546	4.19e-175	Metschnikowia_matae	CUG-Ser1
GAL1	scf7180000030474	48.104	92	525	124980	501	96974	95499	418	1.12e-130	yHAB132_Kazachstania_martiniae	Saccharomycetaceae
GAL1	scf7180000030479	43.849	92	525	102441	504	74305	72812	381	8.98e-118	yHAB132_Kazachstania_martiniae	Saccharomycetaceae
GAL10	scf7180000030474	51.511	89	761	124980	695	97961	100018	696	0.0	yHAB132_Kazachstania_martiniae	Saccharomycetaceae
GAL7	scf7180000030474	61.538	99	366	124980	364	100580	101650	471	2.34e-151	yHAB132_Kazachstania_martiniae	Saccharomycetaceae
GAL10_2	scf7180000030474	63.772	95	351	124980	334	97961	98962	454	4.42e-146	yHAB132_Kazachstania_martiniae	Saccharomycetaceae
XYL1_2	scf7180000030451	54.348	100	315	156329	322	70031	69066	353	3.47e-111	yHAB132_Kazachstania_martiniae	Saccharomycetaceae
GAL1_2	scf7180000030474	41.165	94	512	124980	498	96986	95499	383	1.51e-118	yHAB132_Kazachstania_martiniae	Saccharomycetaceae
GAL1_2	scf7180000030479	41.143	98	512	102441	525	74374	72812	375	5.66e-116	yHAB132_Kazachstania_martiniae	Saccharomycetaceae
LAC12_3	NODE_4_length_1354523_cov_30.1699_ID_1712	57.467	99	533	1354523	529	1329308	1330894	627	0.0	yHMPu5000041713_Debaryomyces_maramus	CUG-Ser1
LAC4	NODE_4_length_1354523_cov_30.1699_ID_1712	51.272	99	1014	1354523	1022	1328648	1325610	1010	0.0	yHMPu5000041713_Debaryomyces_maramus	CUG-Ser1
GAL1	NODE_4_length_1354523_cov_30.1699_ID_1712	55.620	98	525	1354523	516	1233776	1232229	563	0.0	yHMPu5000041713_Debaryomyces_maramus	CUG-Ser1
GAL10	NODE_4_length_1354523_cov_30.1699_ID_1712	63.043	90	761	1354523	690	1234424	1236490	926	0.0	yHMPu5000041713_Debaryomyces_maramus	CUG-Ser1
GAL7	NODE_4_length_1354523_cov_30.1699_ID_1712	67.493	99	366	1354523	363	1239284	1240363	529	7.08e-172	yHMPu5000041713_Debaryomyces_maramus	CUG-Ser1
GAL10_2	NODE_4_length_1354523_cov_30.1699_ID_1712	69.412	97	351	1354523	340	1234442	1235461	511	8.26e-166	yHMPu5000041713_Debaryomyces_maramus	CUG-Ser1
XYL1_2	NODE_1_length_1879612_cov_25.5025_ID_1371	60.191	99	315	1879612	314	1132491	1133432	414	1.11e-132	yHMPu5000041713_Debaryomyces_maramus	CUG-Ser1
GAL1_2	NODE_4_length_1354523_cov_30.1699_ID_1712	49.805	98	512	1354523	514	1233770	1232229	484	1.11e-153	yHMPu5000041713_Debaryomyces_maramus	CUG-Ser1
LAC4	Arad1A	43.022	99	1014	1659397	1039	985044	981973	795	0.0	Arxula_adeninivorans	Dipodascaceae/Trichomonascaceae
GAL1	Arad1A	43.426	96	525	1659397	502	205775	204306	387	1.18e-119	Arxula_adeninivorans	Dipodascaceae/Trichomonascaceae
GAL7	Arad1D	49.727	98	366	4300524	366	1093936	1092881	350	2.81e-109	Arxula_adeninivorans	Dipodascaceae/Trichomonascaceae
LAC9	Arad1A	42.302	99	691	1659397	721	446381	448363	551	1.90e-174	Arxula_adeninivorans	Dipodascaceae/Trichomonascaceae
GAL10_2	Arad1B	60.857	97	351	2016785	350	271098	270049	456	1.20e-146	Arxula_adeninivorans	Dipodascaceae/Trichomonascaceae
XYL1_2	Arad1C	54.248	97	315	3827910	306	2330851	2331765	350	4.63e-110	Arxula_adeninivorans	Dipodascaceae/Trichomonascaceae
XYL1_2	Arad1D	40.127	99	315	4300524	314	1785061	1785942	198	2.51e-57	Arxula_adeninivorans	Dipodascaceae/Trichomonascaceae
GAL1_2	Arad1A	42.231	97	512	1659397	502	205799	204321	383	1.63e-118	Arxula_adeninivorans	Dipodascaceae/Trichomonascaceae
GAL10_2	NODE_3_length_503722_cov_17.4391_ID_5	60.059	96	351	503722	338	101287	100292	413	1.04e-131	yHMPu5000034933_Kuraishia_molischiana	Pichiaceae
XYL1_2	NODE_36_length_51980_cov_17.3335_ID_71	57.962	99	315	51980	314	9823	8882	387	3.27e-123	yHMPu5000034933_Kuraishia_molischiana	Pichiaceae
XYL1_2	flattened_line_185	47.794	83	315	9048	272	8036	8851	243	2.46e-73	yHMPu5000035696_Hanseniaspora_singularis	Saccharomycodaceae
LAC12_3	flattened_line_39	48.148	88	533	243242	27	71918	71998	26.6	1.29e-11	yHMPu5000041678_Debaryomyces_prosopidis	CUG-Ser1
LAC4	flattened_line_7	53.463	99	1014	489825	1025	15828	12787	1058	0.0	yHMPu5000041678_Debaryomyces_prosopidis	CUG-Ser1
GAL1	flattened_line_23	55.019	98	525	350552	518	177349	178902	569	0.0	yHMPu5000041678_Debaryomyces_prosopidis	CUG-Ser1
GAL10	flattened_line_23	61.493	90	761	350552	683	176686	174641	904	0.0	yHMPu5000041678_Debaryomyces_prosopidis	CUG-Ser1
GAL7	flattened_line_23	67.760	99	366	350552	366	171658	170579	532	1.12e-172	yHMPu5000041678_Debaryomyces_prosopidis	CUG-Ser1
GAL10_2	flattened_line_23	68.732	97	351	350552	339	176686	175670	505	1.16e-163	yHMPu5000041678_Debaryomyces_prosopidis	CUG-Ser1
XYL1_2	flattened_line_21	58.599	99	315	354339	314	92993	92052	407	6.27e-130	yHMPu5000041678_Debaryomyces_prosopidis	CUG-Ser1
GAL1_2	flattened_line_23	49.805	99	512	350552	514	177364	178905	488	5.55e-155	yHMPu5000041678_Debaryomyces_prosopidis	CUG-Ser1
XYL1_2	NODE_14_length_212763_cov_20.3796_ID_11122	56.825	99	315	212763	315	105671	104730	373	2.84e-118	yHMPu5000035301_Pichia_terricola	Pichiaceae
GAL1	NODE_1_length_800456_cov_18.956_ID_1	46.939	98	525	800456	294	345025	344153	251	1.10e-99	yHMPu5000034760_Lipomyces_kononenkoae	Lipomycetaceae
GAL7	NODE_2_length_758014_cov_19.0229_ID_3	54.749	99	366	758014	179	313776	314309	217	1.74e-106	yHMPu5000034760_Lipomyces_kononenkoae	Lipomycetaceae
GAL7	NODE_2_length_758014_cov_19.0229_ID_3	52.941	99	366	758014	170	313255	313731	181	1.74e-106	yHMPu5000034760_Lipomyces_kononenkoae	Lipomycetaceae
GAL7	NODE_2_length_758014_cov_19.0229_ID_3	50.000	99	366	758014	20	313133	313192	27.3	1.74e-106	yHMPu5000034760_Lipomyces_kononenkoae	Lipomycetaceae
GAL10_2	NODE_2_length_758014_cov_19.0229_ID_3	63.188	97	351	758014	345	312664	311639	453	2.33e-145	yHMPu5000034760_Lipomyces_kononenkoae	Lipomycetaceae
XYL1_2	NODE_5_length_380752_cov_19.4279_ID_9	48.923	97	315	380752	325	328269	327295	320	1.43e-99	yHMPu5000034760_Lipomyces_kononenkoae	Lipomycetaceae
XYL1_2	NODE_2_length_758014_cov_19.0229_ID_3	49.345	97	315	758014	229	462688	463374	222	1.18e-88	yHMPu5000034760_Lipomyces_kononenkoae	Lipomycetaceae
XYL1_2	NODE_2_length_758014_cov_19.0229_ID_3	61.176	97	315	758014	85	462389	462643	122	1.18e-88	yHMPu5000034760_Lipomyces_kononenkoae	Lipomycetaceae
XYL1_2	NODE_106_length_27300_cov_18.9788_ID_211	43.590	93	315	27300	39	21814	21710	38.1	1.86e-39	yHMPu5000034760_Lipomyces_kononenkoae	Lipomycetaceae
GAL1_2	NODE_1_length_800456_cov_18.956_ID_1	40.411	97	512	800456	292	345025	344159	221	9.55e-88	yHMPu5000034760_Lipomyces_kononenkoae	Lipomycetaceae
XYL1_2	NODE_30_length_174647_cov_23.7437_ID_59	57.325	99	315	174647	314	46305	45364	394	1.61e-125	yHMPu5000034886_Ogataea_trehalophila	Pichiaceae
GAL1	NODE_67_length_50041_cov_14.0094_ID_133	47.992	93	525	50041	498	42865	41387	428	3.86e-134	yHAB148_Kazachstania_intestinalis	Saccharomycetaceae
GAL1	NODE_1_length_424984_cov_16.6998_ID_1	46.076	92	525	424984	497	207625	209100	388	2.20e-120	yHAB148_Kazachstania_intestinalis	Saccharomycetaceae
GAL10	NODE_67_length_50041_cov_14.0094_ID_133	54.191	89	761	50041	692	44057	46111	736	0.0	yHAB148_Kazachstania_intestinalis	Saccharomycetaceae
GAL7	NODE_67_length_50041_cov_14.0094_ID_133	60.548	99	366	50041	365	46923	47996	473	3.08e-152	yHAB148_Kazachstania_intestinalis	Saccharomycetaceae
GAL10_2	NODE_67_length_50041_cov_14.0094_ID_133	65.385	96	351	50041	338	44057	45070	467	1.92e-150	yHAB148_Kazachstania_intestinalis	Saccharomycetaceae
XYL1_2	NODE_22_length_138830_cov_15.1455_ID_43	56.688	98	315	138830	314	54037	54978	357	1.15e-112	yHAB148_Kazachstania_intestinalis	Saccharomycetaceae
GAL1_2	NODE_67_length_50041_cov_14.0094_ID_133	42.020	94	512	50041	495	42865	41387	389	1.02e-120	yHAB148_Kazachstania_intestinalis	Saccharomycetaceae
GAL1_2	NODE_1_length_424984_cov_16.6998_ID_1	43.058	94	512	424984	497	207610	209094	382	1.78e-118	yHAB148_Kazachstania_intestinalis	Saccharomycetaceae
GAL1	NODE_6_length_870134_cov_17.5615_ID_11	52.998	98	525	870134	517	260918	259371	522	1.03e-166	yHMPu5000035022_Candida_emberorum	CUG-Ser1
GAL10	NODE_6_length_870134_cov_17.5615_ID_11	60.292	89	761	870134	685	261610	263643	845	0.0	yHMPu5000035022_Candida_emberorum	CUG-Ser1
GAL7	NODE_6_length_870134_cov_17.5615_ID_11	70.799	99	366	870134	363	266770	267834	547	6.45e-178	yHMPu5000035022_Candida_emberorum	CUG-Ser1
GAL10_2	NODE_6_length_870134_cov_17.5615_ID_11	70.845	99	351	870134	343	261610	262632	500	9.00e-162	yHMPu5000035022_Candida_emberorum	CUG-Ser1
XYL1_2	NODE_4_length_917787_cov_18.057_ID_7	52.117	97	315	917787	307	112216	111299	335	4.98e-105	yHMPu5000035022_Candida_emberorum	CUG-Ser1
GAL1_2	NODE_6_length_870134_cov_17.5615_ID_11	46.228	99	512	870134	517	260918	259371	465	3.47e-147	yHMPu5000035022_Candida_emberorum	CUG-Ser1
LAC9	NODE_38_length_93158_cov_11.7657_ID_75	41.667	79	691	93158	72	18156	17941	68.6	3.98e-12	yHMPu5000034978_Cyberlindnera_mrakii	Phaffomycetaceae
XYL1_2	NODE_26_length_168686_cov_11.8876_ID_51	58.861	99	315	168686	316	58189	57248	387	3.26e-123	yHMPu5000034978_Cyberlindnera_mrakii	Phaffomycetaceae
XYL1_2	NODE_47_length_63773_cov_12.9252_ID_93	46.707	99	315	63773	334	52385	53365	291	1.08e-89	yHMPu5000034978_Cyberlindnera_mrakii	Phaffomycetaceae
GAL7	flattened_line_12	51.297	95	366	320383	347	36076	37056	358	2.26e-112	yHMPu5000034646_Wickerhamiella_cacticola	Dipodascaceae/Trichomonascaceae
GAL10_2	flattened_line_58	62.463	96	351	117130	341	105075	104053	451	1.09e-144	yHMPu5000034646_Wickerhamiella_cacticola	Dipodascaceae/Trichomonascaceae
GAL10_2	NODE_2573_length_2135_cov_4.12019_ID_5145	50.000	97	351	2135	374	1171	50	350	9.03e-116	yHMPu5000034655_Botryozyma_nematodophila	Trigonopsidaceae
XYL1_2	NODE_21_length_209321_cov_12.3293_ID_3016	56.646	99	315	209321	316	174604	175545	370	2.65e-117	yHMPu5000035286_Candida_azyma	Phaffomycetaceae
GAL1	NODE_7_length_431451_cov_15.2319_ID_13	44.216	99	525	431451	536	289279	287729	410	6.60e-128	yHMPu5000034674_Blastobotrys_muscicola	Dipodascaceae/Trichomonascaceae
GAL7	NODE_4_length_601949_cov_15.9732_ID_7	51.923	98	366	601949	364	415267	414230	369	5.75e-116	yHMPu5000034674_Blastobotrys_muscicola	Dipodascaceae/Trichomonascaceae
GAL10_2	NODE_8_length_415098_cov_16.4366_ID_15	59.104	96	351	415098	357	242644	241574	439	9.88e-141	yHMPu5000034674_Blastobotrys_muscicola	Dipodascaceae/Trichomonascaceae
XYL1_2	NODE_78_length_32170_cov_15.6102_ID_155	51.768	98	315	32170	311	20106	19174	337	1.77e-105	yHMPu5000034674_Blastobotrys_muscicola	Dipodascaceae/Trichomonascaceae
GAL1_2	NODE_7_length_431451_cov_15.2319_ID_13	41.667	97	512	431451	504	289177	287714	380	2.40e-117	yHMPu5000034674_Blastobotrys_muscicola	Dipodascaceae/Trichomonascaceae
GAL1	NODE_87_length_44729_cov_23.4724_ID_21885	58.687	98	525	44729	518	42279	43832	599	0.0	yHMPu5000035318_Hyphopichia_heimii	CUG-Ser1
GAL10	NODE_87_length_44729_cov_23.4724_ID_21885	63.994	92	761	44729	686	41141	39099	927	0.0	yHMPu5000035318_Hyphopichia_heimii	CUG-Ser1
GAL7	NODE_87_length_44729_cov_23.4724_ID_21885	68.044	99	366	44729	363	36301	35219	530	4.47e-172	yHMPu5000035318_Hyphopichia_heimii	CUG-Ser1
LAC9	NODE_59_length_67375_cov_28.3995_ID_38366	43.487	99	691	67375	476	22367	23776	369	2.69e-111	yHMPu5000035318_Hyphopichia_heimii	CUG-Ser1
LAC9	NODE_59_length_67375_cov_28.3995_ID_38366	48.322	99	691	67375	298	23640	24527	293	3.18e-85	yHMPu5000035318_Hyphopichia_heimii	CUG-Ser1
GAL10_2	NODE_87_length_44729_cov_23.4724_ID_21885	71.386	97	351	44729	339	41123	40107	522	1.65e-169	yHMPu5000035318_Hyphopichia_heimii	CUG-Ser1
XYL1_2	NODE_50_length_84594_cov_18.1551_ID_24989	61.465	99	315	84594	314	31879	30938	425	2.70e-136	yHMPu5000035318_Hyphopichia_heimii	CUG-Ser1
XYL1_2	NODE_109_length_36606_cov_24.7757_ID_19931	47.078	97	315	36606	308	9043	8120	290	2.82e-89	yHMPu5000035318_Hyphopichia_heimii	CUG-Ser1
GAL1_2	NODE_87_length_44729_cov_23.4724_ID_21885	47.104	99	512	44729	518	42279	43832	479	8.39e-152	yHMPu5000035318_Hyphopichia_heimii	CUG-Ser1
LAC12_3	NODE_21_length_140861_cov_39.8063_ID_41	47.399	96	533	140861	519	132144	130591	488	7.16e-155	yHMPu5000034660_Diddensiella_caesifluorescens	Dipodascaceae/Trichomonascaceae
LAC4	NODE_3_length_1094262_cov_38.3339_ID_5	44.714	97	1014	1094262	1031	1055335	1052267	832	0.0	yHMPu5000034660_Diddensiella_caesifluorescens	Dipodascaceae/Trichomonascaceae
GAL1	NODE_1_length_2279773_cov_38.2437_ID_1	45.941	95	525	2279773	505	895593	894109	411	3.27e-128	yHMPu5000034660_Diddensiella_caesifluorescens	Dipodascaceae/Trichomonascaceae
GAL7	NODE_1_length_2279773_cov_38.2437_ID_1	48.219	98	366	2279773	365	1154335	1155387	342	1.34e-106	yHMPu5000034660_Diddensiella_caesifluorescens	Dipodascaceae/Trichomonascaceae
GAL10_2	NODE_16_length_236730_cov_37.7939_ID_31	58.735	92	351	236730	332	172402	171407	416	1.91e-132	yHMPu5000034660_Diddensiella_caesifluorescens	Dipodascaceae/Trichomonascaceae
XYL1_2	NODE_1_length_2279773_cov_38.2437_ID_1	52.614	99	315	2279773	306	1213622	1212708	328	1.60e-102	yHMPu5000034660_Diddensiella_caesifluorescens	Dipodascaceae/Trichomonascaceae
XYL1_2	NODE_21_length_140861_cov_39.8063_ID_41	40.461	96	315	140861	304	120986	120138	202	8.80e-59	yHMPu5000034660_Diddensiella_caesifluorescens	Dipodascaceae/Trichomonascaceae
GAL1_2	NODE_1_length_2279773_cov_38.2437_ID_1	41.750	97	512	2279773	503	895596	894109	380	9.84e-118	yHMPu5000034660_Diddensiella_caesifluorescens	Dipodascaceae/Trichomonascaceae
LAC9	gb|LGST01000016.1|	50.425	99	691	753471	706	482528	484597	697	0.0	Candida_auris	CUG-Ser1
XYL1_2	gb|LGST01000019.1|	58.599	99	315	253427	314	30504	31445	394	2.27e-125	Candida_auris	CUG-Ser1
XYL1_2	NADE0S03	56.550	98	315	1031818	313	238232	239170	372	4.86e-118	Nakaseomyces_delphensis	Saccharomycetaceae
GAL1	scf7180000055653	48.889	92	525	85478	495	37716	39185	420	3.23e-131	yHAB155_Kazachstania_spencerorum	Saccharomycetaceae
GAL1	scf7180000055575	45.382	92	525	122081	498	118286	116811	382	5.13e-118	yHAB155_Kazachstania_spencerorum	Saccharomycetaceae
GAL1	scf7180000055607	44.356	92	525	283231	505	150745	152247	379	6.70e-117	yHAB155_Kazachstania_spencerorum	Saccharomycetaceae
GAL10	scf7180000055575	50.919	91	761	122081	707	119166	121253	712	0.0	yHAB155_Kazachstania_spencerorum	Saccharomycetaceae
GAL7	scf7180000055607	59.178	99	366	283231	365	149405	148329	466	1.44e-149	yHAB155_Kazachstania_spencerorum	Saccharomycetaceae
GAL10_2	scf7180000055575	64.201	96	351	122081	338	119202	120215	458	3.24e-147	yHAB155_Kazachstania_spencerorum	Saccharomycetaceae
XYL1_2	scf7180000055564	53.106	99	315	26056	322	22119	21154	346	1.11e-108	yHAB155_Kazachstania_spencerorum	Saccharomycetaceae
GAL1_2	scf7180000055653	44.512	94	512	85478	492	37716	39185	408	2.76e-127	yHAB155_Kazachstania_spencerorum	Saccharomycetaceae
GAL1_2	scf7180000055575	41.093	94	512	122081	494	118286	116811	371	2.48e-114	yHAB155_Kazachstania_spencerorum	Saccharomycetaceae
GAL1_2	scf7180000055607	41.553	96	512	283231	515	150718	152250	367	6.66e-113	yHAB155_Kazachstania_spencerorum	Saccharomycetaceae
GAL7	NODE_4_length_423460_cov_10.8288_ID_4638	47.671	99	366	423460	365	345536	346588	347	2.71e-108	yHMPu5000035279_Tortispora_starmeri	Trigonopsidaceae
GAL10_2	NODE_13_length_269795_cov_9.87415_ID_4553	58.772	95	351	269795	342	96588	95569	402	4.94e-128	yHMPu5000035279_Tortispora_starmeri	Trigonopsidaceae
XYL1_2	NODE_5_length_385981_cov_13.3379_ID_9389	55.987	98	315	385981	309	136819	135893	363	7.99e-115	yHMPu5000035279_Tortispora_starmeri	Trigonopsidaceae
LAC9	chromosome_1	44.928	71	691	2798491	69	2730085	2729879	72.0	3.02e-13	Komagataella_pastoris	Pichiaceae
GAL10_2	chromosome_4	64.602	97	351	1778296	339	1583222	1584232	472	4.10e-152	Komagataella_pastoris	Pichiaceae
XYL1_2	chromosome_3	63.607	97	315	2245428	305	1422623	1421709	414	1.10e-132	Komagataella_pastoris	Pichiaceae
GAL10_2	flattened_line_128	48.459	97	351	66752	357	4770	5822	325	4.93e-101	yHMPu5000035658_Starmera_amethionina	Phaffomycetaceae
XYL1_2	flattened_line_10	55.063	99	315	225637	316	41683	40736	361	3.72e-114	yHMPu5000035658_Starmera_amethionina	Phaffomycetaceae
XYL1_2	flattened_line_196	45.768	100	315	25031	319	17805	16870	294	7.35e-91	yHMPu5000035658_Starmera_amethionina	Phaffomycetaceae
GAL1	LAFE0H	45.402	98	525	1564113	522	1432431	1433966	424	1.02e-132	Lachancea_fermentati	Saccharomycetaceae
GAL1	LAFE0H	46.293	98	525	1564113	499	1410780	1412261	405	3.28e-126	Lachancea_fermentati	Saccharomycetaceae
GAL10	LAFE0H	50.429	91	761	1564113	700	1410515	1408440	686	0.0	Lachancea_fermentati	Saccharomycetaceae
GAL7	LAFE0H	59.229	99	366	1564113	363	1407755	1406688	461	2.92e-148	Lachancea_fermentati	Saccharomycetaceae
GAL10_2	LAFE0H	65.579	96	351	1564113	337	1410473	1409466	452	4.36e-145	Lachancea_fermentati	Saccharomycetaceae
XYL1_2	LAFE0F	57.632	99	315	1504611	321	237225	238187	377	7.79e-120	Lachancea_fermentati	Saccharomycetaceae
GAL1_2	LAFE0H	43.536	99	512	1564113	526	1432431	1433966	408	2.35e-127	Lachancea_fermentati	Saccharomycetaceae
GAL1_2	LAFE0H	41.788	99	512	1564113	481	1410828	1412261	352	8.28e-108	Lachancea_fermentati	Saccharomycetaceae
GAL1	NODE_15_length_216817_cov_40.2879_ID_1764	60.075	99	525	216817	531	200835	199243	622	0.0	yHMPu5000041840_Candida_wancherniae	CUG-Ser1
GAL10	NODE_15_length_216817_cov_40.2879_ID_1764	60.422	96	761	216817	758	201187	203454	937	0.0	yHMPu5000041840_Candida_wancherniae	CUG-Ser1
GAL7	NODE_15_length_216817_cov_40.2879_ID_1764	68.579	99	366	216817	366	205031	206122	553	2.92e-180	yHMPu5000041840_Candida_wancherniae	CUG-Ser1
GAL10_2	NODE_15_length_216817_cov_40.2879_ID_1764	71.681	97	351	216817	339	201403	202419	513	1.64e-166	yHMPu5000041840_Candida_wancherniae	CUG-Ser1
XYL1_2	NODE_17_length_173294_cov_67.7439_ID_1487	64.331	99	315	173294	314	54479	53538	447	3.88e-144	yHMPu5000041840_Candida_wancherniae	CUG-Ser1
GAL1_2	NODE_15_length_216817_cov_40.2879_ID_1764	53.502	99	512	216817	514	200781	199243	548	6.20e-176	yHMPu5000041840_Candida_wancherniae	CUG-Ser1
LAC9	NODE_6_length_595187_cov_40.7488_ID_11	45.872	93	691	595187	654	574225	572510	538	1.10e-169	yHMPu5000034891_Ogataea_pini	Pichiaceae
LAC9	NODE_5_length_676677_cov_38.3359_ID_9	43.478	68	691	676677	69	551017	550811	71.2	5.84e-13	yHMPu5000034891_Ogataea_pini	Pichiaceae
XYL1_2	NODE_4_length_727522_cov_37.8473_ID_7	57.778	100	315	727522	315	571138	570197	397	1.31e-126	yHMPu5000034891_Ogataea_pini	Pichiaceae
XYL1_2	NODE_8_length_558977_cov_41.7585_ID_15	56.688	99	315	558977	314	542803	543744	385	2.16e-122	yHMPu5000034891_Ogataea_pini	Pichiaceae
GAL1	flattened_line_144	60.039	98	525	69834	513	53139	54662	594	0.0	yHMPu5000041862_Candida_golubevii	CUG-Ser1
GAL10	flattened_line_144	63.165	91	761	69834	695	52402	50324	913	0.0	yHMPu5000041862_Candida_golubevii	CUG-Ser1
GAL7	flattened_line_144	69.589	99	366	69834	365	48008	46920	555	1.47e-180	yHMPu5000041862_Candida_golubevii	CUG-Ser1
GAL10_2	flattened_line_144	68.786	99	351	69834	346	52411	51374	511	1.34e-165	yHMPu5000041862_Candida_golubevii	CUG-Ser1
XYL1_2	flattened_line_10	63.810	100	315	343493	315	213560	212616	439	4.28e-141	yHMPu5000041862_Candida_golubevii	CUG-Ser1
GAL1_2	flattened_line_144	53.635	99	512	69834	509	53139	54659	541	2.30e-173	yHMPu5000041862_Candida_golubevii	CUG-Ser1
GAL1	con+_s144	56.923	99	525	142569	520	54078	52531	575	0.0	Metschnikowia_continentalis	CUG-Ser1
GAL10	con+_s144	62.771	89	761	142569	693	54610	56679	898	0.0	Metschnikowia_continentalis	CUG-Ser1
GAL7	con+_s144	66.492	99	366	142569	382	60584	61729	546	2.42e-177	Metschnikowia_continentalis	CUG-Ser1
GAL10_2	con+_s144	69.322	97	351	142569	339	54622	55638	499	2.96e-161	Metschnikowia_continentalis	CUG-Ser1
XYL1_2	con+_s749	64.013	99	315	150688	314	46939	47880	447	1.26e-143	Metschnikowia_continentalis	CUG-Ser1
GAL1_2	con+_s144	54.438	98	512	142569	507	54051	52531	549	4.46e-176	Metschnikowia_continentalis	CUG-Ser1
GAL10	flattened_line_75	50.640	91	761	92024	703	79075	81147	675	0.0	yHMPu5000034884_Peterozyma_toletana	CUG-Ala
GAL10_2	flattened_line_75	57.313	95	351	92024	335	79105	80100	423	5.91e-135	yHMPu5000034884_Peterozyma_toletana	CUG-Ala
XYL1_2	flattened_line_36	55.591	99	315	242847	313	185527	184589	372	7.18e-118	yHMPu5000034884_Peterozyma_toletana	CUG-Ala
XYL1_2	flattened_line_36	46.349	99	315	242847	315	172243	171323	284	3.24e-87	yHMPu5000034884_Peterozyma_toletana	CUG-Ala
GAL7	NODE_74_length_64563_cov_35.4229_ID_147	58.564	99	366	64563	362	2901	3941	442	3.07e-141	yHMPu5000034654_Aciculoconidium_aculeatum	CUG-Ser1
XYL1_2	NODE_52_length_101915_cov_36.2178_ID_103	60.252	100	315	101915	317	92999	92049	404	7.98e-129	yHMPu5000034654_Aciculoconidium_aculeatum	CUG-Ser1
GAL1	NODE_1_length_1482744_cov_56.9864_ID_1	52.998	98	525	1482744	517	548159	549706	541	2.55e-173	yHMPu5000035011_Candida_pyralidae	CUG-Ser1
GAL10	NODE_1_length_1482744_cov_56.9864_ID_1	60.204	89	761	1482744	686	547342	545297	842	0.0	yHMPu5000035011_Candida_pyralidae	CUG-Ser1
GAL7	NODE_1_length_1482744_cov_56.9864_ID_1	68.871	99	366	1482744	363	542659	541592	535	6.92e-174	yHMPu5000035011_Candida_pyralidae	CUG-Ser1
GAL10_2	NODE_1_length_1482744_cov_56.9864_ID_1	69.186	97	351	1482744	344	547342	546311	499	1.23e-161	yHMPu5000035011_Candida_pyralidae	CUG-Ser1
XYL1_2	NODE_8_length_625582_cov_72.4763_ID_15	63.924	100	315	625582	316	441600	440653	432	1.08e-138	yHMPu5000035011_Candida_pyralidae	CUG-Ser1
GAL1_2	NODE_1_length_1482744_cov_56.9864_ID_1	45.977	99	512	1482744	522	548159	549718	466	1.59e-147	yHMPu5000035011_Candida_pyralidae	CUG-Ser1
LAC12_3	NODE_5_length_517651_cov_49.9611_ID_9	40.041	92	533	517651	482	348963	347527	335	7.61e-102	yHMPu5000035640_Yamadazyma_philogaea	CUG-Ser1
GAL1	NODE_28_length_133224_cov_28.2264_ID_55	49.432	100	525	133224	528	50544	52100	489	3.14e-155	yHMPu5000035640_Yamadazyma_philogaea	CUG-Ser1
GAL10	NODE_28_length_133224_cov_28.2264_ID_55	62.626	90	761	133224	693	49549	47477	905	0.0	yHMPu5000035640_Yamadazyma_philogaea	CUG-Ser1
GAL7	NODE_28_length_133224_cov_28.2264_ID_55	67.582	99	366	133224	364	46179	47252	539	3.57e-175	yHMPu5000035640_Yamadazyma_philogaea	CUG-Ser1
LAC9	NODE_33_length_101399_cov_32.264_ID_65	46.599	99	691	101399	691	2547	4517	642	0.0	yHMPu5000035640_Yamadazyma_philogaea	CUG-Ser1
GAL10_2	NODE_28_length_133224_cov_28.2264_ID_55	71.598	97	351	133224	338	49525	48512	525	1.18e-170	yHMPu5000035640_Yamadazyma_philogaea	CUG-Ser1
XYL1_2	NODE_3_length_574896_cov_30.1526_ID_5	53.674	98	315	574896	313	143866	144792	350	3.54e-110	yHMPu5000035640_Yamadazyma_philogaea	CUG-Ser1
GAL1_2	NODE_28_length_133224_cov_28.2264_ID_55	44.401	99	512	133224	509	50586	52103	440	1.71e-138	yHMPu5000035640_Yamadazyma_philogaea	CUG-Ser1
GAL10_2	gi|1002316266|dbj|BCGI01000004.1|	40.974	96	351	1873953	349	1648618	1649586	215	1.10e-62	Cyberlindnera_fabianii_JCM3601	Phaffomycetaceae
XYL1_2	gi|1002316264|dbj|BCGI01000006.1|	56.329	99	315	1133955	316	426406	427347	372	9.18e-118	Cyberlindnera_fabianii_JCM3601	Phaffomycetaceae
XYL1_2	gi|1002316264|dbj|BCGI01000006.1|	48.065	99	315	1133955	310	34814	33891	297	6.24e-92	Cyberlindnera_fabianii_JCM3601	Phaffomycetaceae
XYL1_2	gi|1002316264|dbj|BCGI01000006.1|	40.317	99	315	1133955	315	5630	4746	224	1.46e-66	Cyberlindnera_fabianii_JCM3601	Phaffomycetaceae
XYL1_2	NODE_3_length_456944_cov_26.3675_ID_2053	57.595	99	315	456944	316	191420	192361	376	2.31e-119	yHMPu5000035639_Wickerhamomyces_canadensis	Phaffomycetaceae
GAL1	NODE_3_length_908381_cov_61.3483_ID_1566	46.970	97	525	908381	528	18270	19832	428	3.14e-134	yHMPu5000035652_Torulaspora_maleeae	Saccharomycetaceae
GAL10	NODE_3_length_908381_cov_61.3483_ID_1566	50.350	91	761	908381	715	17643	15514	685	0.0	yHMPu5000035652_Torulaspora_maleeae	Saccharomycetaceae
GAL7	NODE_3_length_908381_cov_61.3483_ID_1566	60.440	99	366	908381	364	21374	20307	473	3.19e-152	yHMPu5000035652_Torulaspora_maleeae	Saccharomycetaceae
GAL7	NODE_17_length_187938_cov_73.6788_ID_2166	45.833	85	366	187938	24	183616	183684	23.9	5.18e-15	yHMPu5000035652_Torulaspora_maleeae	Saccharomycetaceae
GAL10_2	NODE_3_length_908381_cov_61.3483_ID_1566	63.717	96	351	908381	339	17580	16567	457	3.82e-147	yHMPu5000035652_Torulaspora_maleeae	Saccharomycetaceae
XYL1_2	NODE_2_length_1019301_cov_58.9423_ID_1327	57.009	99	315	1019301	321	30936	29974	373	2.68e-118	yHMPu5000035652_Torulaspora_maleeae	Saccharomycetaceae
GAL1_2	NODE_3_length_908381_cov_61.3483_ID_1566	42.667	98	512	908381	525	18270	19832	405	2.41e-126	yHMPu5000035652_Torulaspora_maleeae	Saccharomycetaceae
LAC9	flattened_line_0	49.858	99	691	1372133	704	661106	663154	681	0.0	yHMPu5000035707_Candida_heveicola	CUG-Ser1
XYL1_2	flattened_line_12	57.325	99	315	726074	314	320928	321869	365	1.42e-115	yHMPu5000035707_Candida_heveicola	CUG-Ser1
GAL1	ZYBA0S03	42.857	94	525	1138733	497	762502	761057	366	9.26e-113	Zygosaccharomyces_bailii	Saccharomycetaceae
GAL10	ZYBA0S03	46.713	92	761	1138733	715	762778	764853	609	0.0	Zygosaccharomyces_bailii	Saccharomycetaceae
GAL7	ZYBA0S03	53.951	100	366	1138733	367	765124	766209	439	1.25e-140	Zygosaccharomyces_bailii	Saccharomycetaceae
GAL10_2	ZYBA0S03	56.891	96	351	1138733	341	762856	763869	395	1.93e-125	Zygosaccharomyces_bailii	Saccharomycetaceae
XYL1_2	ZYBA0S01	56.688	99	315	1686157	314	263910	262969	374	8.72e-119	Zygosaccharomyces_bailii	Saccharomycetaceae
GAL1_2	ZYBA0S03	41.667	93	512	1138733	480	762493	761081	372	4.94e-115	Zygosaccharomyces_bailii	Saccharomycetaceae
GAL1	gi|1002316350|dbj|BCGN01000003.1|	43.931	98	525	2048561	519	2038490	2036955	403	2.42e-125	Sporopachydermia_quercuum	Sporopachydermia clade
GAL10	gi|1002316350|dbj|BCGN01000003.1|	67.372	86	761	2048561	331	396228	397214	466	1.34e-143	Sporopachydermia_quercuum	Sporopachydermia clade
GAL7	gi|1002316350|dbj|BCGN01000003.1|	57.025	98	366	2048561	363	2034234	2033179	429	6.71e-137	Sporopachydermia_quercuum	Sporopachydermia clade
GAL10_2	gi|1002316350|dbj|BCGN01000003.1|	62.382	91	351	2048561	319	396228	397178	432	6.27e-138	Sporopachydermia_quercuum	Sporopachydermia clade
GAL10_2	gi|1002316351|dbj|BCGN01000002.1|	62.229	92	351	2234776	323	32518	33480	431	8.71e-138	Sporopachydermia_quercuum	Sporopachydermia clade
XYL1_2	gi|1002316351|dbj|BCGN01000002.1|	54.633	99	315	2234776	313	1271249	1272187	365	1.91e-115	Sporopachydermia_quercuum	Sporopachydermia clade
XYL1_2	gi|1002316346|dbj|BCGN01000007.1|	52.848	99	315	1328185	316	1459	512	351	2.22e-110	Sporopachydermia_quercuum	Sporopachydermia clade
XYL1_2	gi|1002316352|dbj|BCGN01000001.1|	51.111	99	315	2480924	315	1255883	1256821	324	4.34e-101	Sporopachydermia_quercuum	Sporopachydermia clade
GAL1_2	gi|1002316350|dbj|BCGN01000003.1|	40.079	97	512	2048561	509	2038475	2036961	375	5.91e-116	Sporopachydermia_quercuum	Sporopachydermia clade
GAL1	hib+_s91	56.647	99	525	1037054	519	1022487	1024034	570	0.0	Metschnikowia_hibisci	CUG-Ser1
GAL10	hib+_s91	63.824	89	761	1037054	680	1022111	1020078	912	0.0	Metschnikowia_hibisci	CUG-Ser1
GAL7	hib+_s91	68.579	99	366	1037054	366	1018331	1017234	544	5.17e-177	Metschnikowia_hibisci	CUG-Ser1
GAL10_2	hib+_s91	68.437	97	351	1037054	339	1022114	1021101	491	6.14e-159	Metschnikowia_hibisci	CUG-Ser1
XYL1_2	hib+_s91	63.057	99	315	1037054	314	294380	295321	439	2.19e-141	Metschnikowia_hibisci	CUG-Ser1
GAL1_2	hib+_s91	55.227	98	512	1037054	507	1022514	1024034	556	1.12e-178	Metschnikowia_hibisci	CUG-Ser1
GAL1	NODE_2_length_793832_cov_33.1037_ID_3	52.418	97	525	793832	517	462148	463698	541	3.35e-173	yHMPu5000035032_Candida_gatunensis	CUG-Ser1
GAL10	NODE_2_length_793832_cov_33.1037_ID_3	60.908	91	761	793832	683	461506	459485	842	0.0	yHMPu5000035032_Candida_gatunensis	CUG-Ser1
GAL7	NODE_2_length_793832_cov_33.1037_ID_3	68.508	99	366	793832	362	457027	455963	525	1.44e-170	yHMPu5000035032_Candida_gatunensis	CUG-Ser1
GAL10_2	NODE_2_length_793832_cov_33.1037_ID_3	68.571	99	351	793832	350	461527	460478	498	3.41e-161	yHMPu5000035032_Candida_gatunensis	CUG-Ser1
XYL1_2	NODE_3_length_787651_cov_25.538_ID_5	58.280	99	315	787651	314	376279	375347	388	1.50e-123	yHMPu5000035032_Candida_gatunensis	CUG-Ser1
GAL1_2	NODE_2_length_793832_cov_33.1037_ID_3	46.169	99	512	793832	522	462148	463713	468	5.00e-148	yHMPu5000035032_Candida_gatunensis	CUG-Ser1
XYL1_2	flattened_line_30	59.677	98	315	339581	310	158338	159267	398	7.40e-127	yHMPu5000034607_Saccharomycopsis_capsularis	CUG-Ser2
XYL1_2	flattened_line_142	50.711	96	315	47165	211	8944	8312	218	3.07e-83	yHMPu5000034607_Saccharomycopsis_capsularis	CUG-Ser2
XYL1_2	flattened_line_142	59.211	96	315	47165	76	9227	9000	105	3.07e-83	yHMPu5000034607_Saccharomycopsis_capsularis	CUG-Ser2
XYL1_2	flattened_line_142	60.000	96	315	47165	15	8985	8941	24.3	3.07e-83	yHMPu5000034607_Saccharomycopsis_capsularis	CUG-Ser2
GAL1	bow-b_s201	56.947	97	525	6626	511	3585	5108	570	0.0	Metschnikowia_bowlesiae	CUG-Ser1
GAL10	bow-b_s201	67.383	90	761	6626	512	3276	1744	728	0.0	Metschnikowia_bowlesiae	CUG-Ser1
GAL10	bow-b_s201	49.787	90	761	6626	235	1756	1052	255	1.00e-71	Metschnikowia_bowlesiae	CUG-Ser1
GAL10_2	bow-b_s201	66.667	97	351	6626	342	3279	2254	492	1.53e-159	Metschnikowia_bowlesiae	CUG-Ser1
XYL1_2	bow-b_s292	64.650	99	315	297027	314	196335	195394	445	4.01e-143	Metschnikowia_bowlesiae	CUG-Ser1
XYL1_2	bow-b_s292	60.191	99	315	297027	314	200531	199602	417	2.45e-133	Metschnikowia_bowlesiae	CUG-Ser1
GAL1_2	bow-b_s201	55.206	99	512	6626	509	3585	5111	579	0.0	Metschnikowia_bowlesiae	CUG-Ser1
GAL7	YALI0F	48.459	97	366	4003361	357	3141309	3140263	336	2.71e-104	Yarrowia_lipolytica	Dipodascaceae/Trichomonascaceae
GAL10_2	YALI0E	59.490	97	351	4224102	353	3181258	3180200	436	1.87e-139	Yarrowia_lipolytica	Dipodascaceae/Trichomonascaceae
XYL1_2	YALI0D	47.619	99	315	3633272	315	986806	985868	295	7.59e-91	Yarrowia_lipolytica	Dipodascaceae/Trichomonascaceae
GAL10_2	NODE_76_length_72180_cov_28.3997_ID_151	62.209	98	351	72180	344	28530	29555	467	2.50e-150	yHMPu5000034604_Sporopachydermia_lactativora	Sporopachydermia clade
XYL1_2	NODE_108_length_50177_cov_35.5015_ID_215	57.143	99	315	50177	315	26856	27800	379	2.27e-120	yHMPu5000034604_Sporopachydermia_lactativora	Sporopachydermia clade
XYL1_2	NODE_149_length_30729_cov_50.9773_ID_297	54.114	99	315	30729	316	22215	23162	363	1.74e-114	yHMPu5000034604_Sporopachydermia_lactativora	Sporopachydermia clade
XYL1_2	NODE_155_length_29692_cov_48.7379_ID_309	53.797	99	315	29692	316	20659	21606	357	1.35e-112	yHMPu5000034604_Sporopachydermia_lactativora	Sporopachydermia clade
XYL1_2	NODE_22_length_148056_cov_28.3308_ID_43	53.968	99	315	148056	315	60032	59094	340	1.20e-106	yHMPu5000034604_Sporopachydermia_lactativora	Sporopachydermia clade
LAC4	scaffold_7	50.722	99	1014	927171	1039	906861	903823	945	0.0	Hyphopichia_burtonii	CUG-Ser1
GAL1	scaffold_7	54.932	97	525	927171	517	32674	31163	527	1.54e-168	Hyphopichia_burtonii	CUG-Ser1
GAL10	scaffold_7	63.676	89	761	927171	680	33719	35740	905	0.0	Hyphopichia_burtonii	CUG-Ser1
GAL7	scaffold_7	69.945	99	366	927171	366	39082	40176	548	3.06e-178	Hyphopichia_burtonii	CUG-Ser1
GAL10_2	scaffold_7	72.156	95	351	927171	334	33719	34720	514	6.15e-167	Hyphopichia_burtonii	CUG-Ser1
XYL1_2	scaffold_3	63.694	99	315	1853527	314	1604471	1603530	438	4.94e-141	Hyphopichia_burtonii	CUG-Ser1
GAL1_2	scaffold_7	47.368	98	512	927171	513	32674	31163	473	8.45e-150	Hyphopichia_burtonii	CUG-Ser1
LAC12_3	gb|LCTY01000003.1|	44.059	97	533	1356690	202	7129	6524	167	3.41e-44	Brettanomyces_anomalus	Pichiaceae
GAL1	gb|LCTY01000017.1|	50.193	97	525	105509	518	49186	50730	507	1.50e-161	Brettanomyces_anomalus	Pichiaceae
GAL10	gb|LCTY01000017.1|	58.540	90	761	105509	685	47751	45712	820	0.0	Brettanomyces_anomalus	Pichiaceae
GAL7	gb|LCTY01000017.1|	65.840	99	366	105509	363	52009	50921	523	1.35e-169	Brettanomyces_anomalus	Pichiaceae
GAL10_2	gb|LCTY01000017.1|	66.667	97	351	105509	339	47736	46720	492	3.30e-159	Brettanomyces_anomalus	Pichiaceae
GAL10_2	gb|LCTY01000008.1|	45.802	61	351	567292	131	428329	427967	99.8	1.51e-26	Brettanomyces_anomalus	Pichiaceae
XYL1_2	gb|LCTY01000011.1|	53.750	99	315	433654	320	391838	392794	362	1.55e-114	Brettanomyces_anomalus	Pichiaceae
GAL1_2	gb|LCTY01000017.1|	47.758	98	512	105509	513	49192	50730	477	2.96e-151	Brettanomyces_anomalus	Pichiaceae
LAC9	NODE_7_length_405706_cov_16.1032_ID_13	41.333	77	691	405706	75	37300	37076	64.7	5.44e-11	yHMPu5000034614_Saturnispora_silvae	Pichiaceae
XYL1_2	NODE_2_length_802642_cov_16.2871_ID_3	56.869	99	315	802642	313	797425	798360	382	1.94e-121	yHMPu5000034614_Saturnispora_silvae	Pichiaceae
GAL1	draA_s14	57.061	99	525	120978	524	13325	11763	576	0.0	Metschnikowia_drakensbergensis	CUG-Ser1
GAL10	draA_s14	62.429	91	761	120978	708	13755	15875	921	0.0	Metschnikowia_drakensbergensis	CUG-Ser1
GAL7	draA_s14	70.055	99	366	120978	364	17651	18742	559	0.0	Metschnikowia_drakensbergensis	CUG-Ser1
GAL10_2	draA_s14	65.909	97	351	120978	352	13782	14837	488	6.89e-158	Metschnikowia_drakensbergensis	CUG-Ser1
XYL1_2	draA_s91	62.739	99	315	439824	314	152355	153296	437	1.31e-140	Metschnikowia_drakensbergensis	CUG-Ser1
GAL1_2	draA_s14	55.731	98	512	120978	506	13280	11763	556	6.75e-179	Metschnikowia_drakensbergensis	CUG-Ser1
LAC9	scaffold_2	42.647	78	691	1287043	68	173055	172852	67.0	1.46e-11	Cyberlindnera_jadinii	Phaffomycetaceae
XYL1_2	scaffold_4	56.013	99	315	1026931	316	697261	696320	374	1.18e-118	Cyberlindnera_jadinii	Phaffomycetaceae
XYL1_2	scaffold_11	56.013	99	315	427184	316	192567	191626	374	2.03e-118	Cyberlindnera_jadinii	Phaffomycetaceae
GAL1	gi|1002316303|dbj|BCGE01000001.1|	54.808	97	525	2974285	520	2377450	2375891	532	2.78e-170	Wickerhamia_fluorescens	CUG-Ser1
GAL10	gi|1002316303|dbj|BCGE01000001.1|	60.838	91	761	2974285	692	2378083	2380143	861	0.0	Wickerhamia_fluorescens	CUG-Ser1
GAL7	gi|1002316303|dbj|BCGE01000001.1|	69.863	99	366	2974285	365	2382881	2383957	539	2.85e-175	Wickerhamia_fluorescens	CUG-Ser1
GAL10_2	gi|1002316303|dbj|BCGE01000001.1|	69.617	96	351	2974285	339	2378083	2379099	493	2.57e-159	Wickerhamia_fluorescens	CUG-Ser1
XYL1_2	gi|1002316300|dbj|BCGE01000004.1|	60.952	99	315	1642203	315	83688	84632	390	4.60e-124	Wickerhamia_fluorescens	CUG-Ser1
GAL1_2	gi|1002316303|dbj|BCGE01000001.1|	46.008	99	512	2974285	526	2377450	2375882	455	1.78e-143	Wickerhamia_fluorescens	CUG-Ser1
GAL1	gb|LQHL01001605.1|	49.414	97	525	18745	512	246	1754	476	1.10e-150	Spathaspora_hagerdaliae	CUG-Ser1
GAL10	gb|LQHL01001722.1|	60.545	91	761	33644	697	32777	30705	847	0.0	Spathaspora_hagerdaliae	CUG-Ser1
GAL7	gb|LQHL01001722.1|	69.421	99	366	33644	363	26689	25622	536	3.85e-174	Spathaspora_hagerdaliae	CUG-Ser1
GAL10_2	gb|LQHL01001722.1|	66.082	97	351	33644	342	32741	31719	474	1.18e-152	Spathaspora_hagerdaliae	CUG-Ser1
XYL1_2	gb|LQHL01001816.1|	61.783	99	315	53759	314	5862	6803	422	2.26e-135	Spathaspora_hagerdaliae	CUG-Ser1
GAL1_2	gb|LQHL01001605.1|	44.706	98	512	18745	510	243	1754	431	3.42e-135	Spathaspora_hagerdaliae	CUG-Ser1
GAL1	Smik_2	46.707	92	525	788170	501	259349	260830	408	3.58e-127	Saccharomyces_mikatae	Saccharomycetaceae
GAL1	Smik_4	45.565	92	525	1444590	496	443436	444905	392	1.55e-121	Saccharomyces_mikatae	Saccharomycetaceae
GAL10	Smik_2	52.571	90	761	788170	700	258563	256479	732	0.0	Saccharomyces_mikatae	Saccharomycetaceae
GAL7	Smik_2	59.229	99	366	788170	363	255729	254659	463	8.34e-149	Saccharomyces_mikatae	Saccharomycetaceae
GAL10_2	Smik_2	64.201	96	351	788170	338	258533	257520	471	1.03e-151	Saccharomyces_mikatae	Saccharomycetaceae
XYL1_2	Smik_8	53.727	99	315	500793	322	299816	300781	347	3.79e-109	Saccharomyces_mikatae	Saccharomycetaceae
GAL1_2	Smik_2	42.339	94	512	788170	496	259349	260830	388	2.18e-120	Saccharomyces_mikatae	Saccharomycetaceae
GAL1_2	Smik_4	43.574	94	512	1444590	498	443436	444914	384	7.71e-119	Saccharomyces_mikatae	Saccharomycetaceae
LAC12_3	flattened_line_34	50.672	97	533	255645	521	209277	207718	526	5.62e-168	yHMPu5000035691_Candida_salmanticensis	Dipodascaceae/Trichomonascaceae
LAC12_3	flattened_line_8	49.903	96	533	680551	517	620660	619113	524	2.51e-167	yHMPu5000035691_Candida_salmanticensis	Dipodascaceae/Trichomonascaceae
LAC12_3	flattened_line_28	49.248	98	533	282645	532	219223	220815	508	1.18e-161	yHMPu5000035691_Candida_salmanticensis	Dipodascaceae/Trichomonascaceae
LAC12_3	flattened_line_10	47.808	91	533	658236	479	295923	294493	474	8.14e-150	yHMPu5000035691_Candida_salmanticensis	Dipodascaceae/Trichomonascaceae
LAC4	flattened_line_80	42.514	99	1014	66036	1042	40197	37108	784	0.0	yHMPu5000035691_Candida_salmanticensis	Dipodascaceae/Trichomonascaceae
GAL1	flattened_line_36	44.048	96	525	228710	504	154816	156303	407	1.26e-126	yHMPu5000035691_Candida_salmanticensis	Dipodascaceae/Trichomonascaceae
GAL7	flattened_line_2	49.591	98	366	784270	367	9353	8292	361	2.44e-113	yHMPu5000035691_Candida_salmanticensis	Dipodascaceae/Trichomonascaceae
GAL10_2	flattened_line_4	61.628	96	351	761021	344	643595	644626	442	1.23e-141	yHMPu5000035691_Candida_salmanticensis	Dipodascaceae/Trichomonascaceae
XYL1_2	flattened_line_30	51.148	97	315	264501	305	99051	98137	322	1.34e-100	yHMPu5000035691_Candida_salmanticensis	Dipodascaceae/Trichomonascaceae
GAL1_2	flattened_line_36	42.095	97	512	228710	506	154819	156303	374	2.46e-115	yHMPu5000035691_Candida_salmanticensis	Dipodascaceae/Trichomonascaceae
LAC12_3	NODE_9_length_386304_cov_31.4917_ID_17	59.412	95	533	386304	510	97269	98795	638	0.0	yHMPu5000034973_Danielozyma_ontarioensis	CUG-Ser1
LAC4	NODE_9_length_386304_cov_31.4917_ID_17	53.418	99	1014	386304	1024	96559	93551	1023	0.0	yHMPu5000034973_Danielozyma_ontarioensis	CUG-Ser1
GAL1	NODE_6_length_479438_cov_34.4106_ID_11	53.398	98	525	479438	515	465501	467039	544	2.48e-174	yHMPu5000034973_Danielozyma_ontarioensis	CUG-Ser1
GAL10	NODE_6_length_479438_cov_34.4106_ID_11	65.167	90	761	479438	689	464765	462738	927	0.0	yHMPu5000034973_Danielozyma_ontarioensis	CUG-Ser1
GAL7	NODE_6_length_479438_cov_34.4106_ID_11	70.137	99	366	479438	365	459819	458737	541	3.80e-176	yHMPu5000034973_Danielozyma_ontarioensis	CUG-Ser1
GAL10_2	NODE_6_length_479438_cov_34.4106_ID_11	73.077	96	351	479438	338	464741	463731	526	5.87e-171	yHMPu5000034973_Danielozyma_ontarioensis	CUG-Ser1
XYL1_2	NODE_10_length_329645_cov_33.732_ID_19	63.376	99	315	329645	314	180104	179163	432	7.73e-139	yHMPu5000034973_Danielozyma_ontarioensis	CUG-Ser1
GAL1_2	NODE_6_length_479438_cov_34.4106_ID_11	46.887	99	512	479438	514	465504	467039	473	5.79e-150	yHMPu5000034973_Danielozyma_ontarioensis	CUG-Ser1
LAC9	ref|NC_027861.1|	41.618	99	691	1514933	692	1153637	1151793	537	1.36e-169	Ogataea_parapolymorpha	Pichiaceae
LAC9	ref|NC_027864.1|	44.928	68	691	1273462	69	938391	938597	70.1	1.00e-12	Ogataea_parapolymorpha	Pichiaceae
XYL1_2	ref|NC_027861.1|	54.140	99	315	1514933	314	469029	469967	350	3.04e-110	Ogataea_parapolymorpha	Pichiaceae
GAL1	NODE_46_length_7832_cov_24.3235_ID_91	47.222	92	525	7832	504	566	2056	418	8.58e-131	yHMPu5000034862_Zygotorulaspora_florentina	Saccharomycetaceae
GAL10	NODE_62_length_2622_cov_44.5621_ID_123	51.195	91	761	2622	711	2260	143	703	0.0	yHMPu5000034862_Zygotorulaspora_florentina	Saccharomycetaceae
GAL7	NODE_46_length_7832_cov_24.3235_ID_91	59.780	99	366	7832	363	3598	2534	468	2.18e-150	yHMPu5000034862_Zygotorulaspora_florentina	Saccharomycetaceae
LAC9	NODE_50_length_6838_cov_25.7368_ID_99	41.026	79	691	6838	78	5625	5392	72.8	1.67e-13	yHMPu5000034862_Zygotorulaspora_florentina	Saccharomycetaceae
GAL10_2	NODE_62_length_2622_cov_44.5621_ID_123	64.286	95	351	2622	336	2212	1205	449	1.40e-152	yHMPu5000034862_Zygotorulaspora_florentina	Saccharomycetaceae
XYL1_2	NODE_1_length_1546580_cov_24.4376_ID_1	56.825	99	315	1546580	315	788096	789040	363	7.56e-115	yHMPu5000034862_Zygotorulaspora_florentina	Saccharomycetaceae
GAL1_2	NODE_46_length_7832_cov_24.3235_ID_91	43.687	94	512	7832	499	566	2056	390	4.45e-121	yHMPu5000034862_Zygotorulaspora_florentina	Saccharomycetaceae
LAC9	NODE_96_length_43326_cov_54.085_ID_11759	45.070	69	691	43326	71	18416	18628	69.7	2.27e-12	yHMPu5000035670_Phaffomyces_opuntiae	Phaffomycetaceae
GAL10_2	NODE_67_length_73630_cov_54.4002_ID_8532	44.809	98	351	73630	366	61834	62916	304	1.41e-93	yHMPu5000035670_Phaffomyces_opuntiae	Phaffomycetaceae
XYL1_2	NODE_41_length_106288_cov_63.054_ID_7724	57.460	99	315	106288	315	22424	23362	381	6.09e-121	yHMPu5000035670_Phaffomyces_opuntiae	Phaffomycetaceae
XYL1_2	NODE_110_length_32733_cov_56.3113_ID_11820	53.145	99	315	32733	318	21088	20141	333	1.78e-104	yHMPu5000035670_Phaffomyces_opuntiae	Phaffomycetaceae
XYL1_2	NODE_93_length_47230_cov_63.3808_ID_10519	49.216	100	315	47230	319	38763	39698	312	6.22e-97	yHMPu5000035670_Phaffomyces_opuntiae	Phaffomycetaceae
GAL1	NODE_125_length_21878_cov_15.0261_ID_249	48.884	92	525	21878	493	9113	7650	422	3.17e-132	yHAB143_Kazachstania_siamensis	Saccharomycetaceae
GAL1	NODE_3_length_334168_cov_14.9222_ID_5	45.047	98	525	334168	535	254577	256163	391	3.31e-121	yHAB143_Kazachstania_siamensis	Saccharomycetaceae
GAL10	NODE_3_length_334168_cov_14.9222_ID_5	51.580	90	761	334168	696	253846	251774	714	0.0	yHAB143_Kazachstania_siamensis	Saccharomycetaceae
GAL7	NODE_125_length_21878_cov_15.0261_ID_249	59.726	99	366	21878	365	10838	11908	468	2.24e-150	yHAB143_Kazachstania_siamensis	Saccharomycetaceae
GAL7	NODE_3_length_334168_cov_14.9222_ID_5	59.066	99	366	334168	364	251095	250025	466	7.23e-150	yHAB143_Kazachstania_siamensis	Saccharomycetaceae
GAL10_2	NODE_3_length_334168_cov_14.9222_ID_5	64.201	96	351	334168	338	253816	252803	458	2.26e-147	yHAB143_Kazachstania_siamensis	Saccharomycetaceae
XYL1_2	NODE_71_length_53270_cov_15.3091_ID_141	52.174	100	315	53270	322	40092	41057	348	1.56e-109	yHAB143_Kazachstania_siamensis	Saccharomycetaceae
GAL1_2	NODE_125_length_21878_cov_15.0261_ID_249	43.469	93	512	21878	490	9113	7653	411	2.09e-128	yHAB143_Kazachstania_siamensis	Saccharomycetaceae
GAL1_2	NODE_3_length_334168_cov_14.9222_ID_5	42.137	93	512	334168	496	254685	256163	378	6.14e-117	yHAB143_Kazachstania_siamensis	Saccharomycetaceae
XYL1_2	scaffold_20	44.545	99	315	140669	330	1638	649	268	8.87e-82	Hanseniaspora_valbyensis	Saccharomycodaceae
LAC12_3	scaffold_3	46.970	89	533	1792735	66	10159	9962	70.9	1.20e-25	Dekkera_bruxellensis	Pichiaceae
LAC12_3	scaffold_3	48.485	89	533	1792735	33	9965	9867	38.1	1.20e-25	Dekkera_bruxellensis	Pichiaceae
GAL1	scaffold_17	49.328	98	525	132985	521	59258	57705	510	2.18e-162	Dekkera_bruxellensis	Pichiaceae
GAL10	scaffold_17	57.475	90	761	132985	689	60840	62888	793	0.0	Dekkera_bruxellensis	Pichiaceae
GAL7	scaffold_17	64.560	99	366	132985	364	56437	57528	522	2.79e-169	Dekkera_bruxellensis	Pichiaceae
GAL10_2	scaffold_17	67.953	96	351	132985	337	60864	61874	494	1.08e-159	Dekkera_bruxellensis	Pichiaceae
XYL1_2	scaffold_9	55.000	99	315	418758	320	395486	396442	369	6.49e-117	Dekkera_bruxellensis	Pichiaceae
GAL1_2	scaffold_17	47.573	98	512	132985	515	59246	57702	481	1.89e-152	Dekkera_bruxellensis	Pichiaceae
GAL1	ref|NC_026172.1|	47.305	92	525	782499	501	258098	259579	404	6.87e-126	Saccharomyces_arboricola	Saccharomycetaceae
GAL1	ref|NC_026174.1|	46.386	92	525	1141293	498	493843	495312	400	2.73e-124	Saccharomyces_arboricola	Saccharomycetaceae
GAL10	ref|NC_026172.1|	52.006	90	761	782499	698	257274	255196	727	0.0	Saccharomyces_arboricola	Saccharomycetaceae
GAL7	ref|NC_026172.1|	58.953	99	366	782499	363	254427	253357	457	6.52e-147	Saccharomyces_arboricola	Saccharomycetaceae
GAL10_2	ref|NC_026172.1|	64.553	99	351	782499	347	257271	256231	474	8.58e-153	Saccharomyces_arboricola	Saccharomycetaceae
XYL1_2	ref|NC_026178.1|	52.795	99	315	527949	322	326165	327130	349	6.96e-110	Saccharomyces_arboricola	Saccharomycetaceae
GAL1_2	ref|NC_026174.1|	42.115	98	512	1141293	520	493762	495306	398	9.40e-124	Saccharomyces_arboricola	Saccharomycetaceae
GAL1_2	ref|NC_026172.1|	42.339	94	512	782499	496	258098	259579	386	1.26e-119	Saccharomyces_arboricola	Saccharomycetaceae
GAL1	ref|NW_003020058.1|	48.499	96	525	1255791	433	769351	768140	351	6.07e-116	Candida_tropicalis	CUG-Ser1
GAL1	ref|NW_003020058.1|	49.398	96	525	1255791	83	768120	767875	85.1	6.07e-116	Candida_tropicalis	CUG-Ser1
GAL10	ref|NW_003020058.1|	64.516	89	761	1255791	682	770535	772556	894	0.0	Candida_tropicalis	CUG-Ser1
GAL7	ref|NW_003020058.1|	68.681	99	366	1255791	364	774916	775989	525	4.07e-170	Candida_tropicalis	CUG-Ser1
GAL10_2	ref|NW_003020058.1|	67.622	99	351	1255791	349	770520	771560	499	2.13e-161	Candida_tropicalis	CUG-Ser1
XYL1_2	ref|NW_003020040.1|	64.331	99	315	419327	314	67866	68807	437	1.30e-140	Candida_tropicalis	CUG-Ser1
XYL1_2	ref|NW_003020040.1|	64.331	99	315	419327	314	35601	34660	437	1.77e-140	Candida_tropicalis	CUG-Ser1
GAL1_2	ref|NW_003020058.1|	44.524	97	512	1255791	420	769351	768137	317	1.30e-104	Candida_tropicalis	CUG-Ser1
GAL1_2	ref|NW_003020058.1|	43.373	97	512	1255791	83	768120	767875	81.6	1.30e-104	Candida_tropicalis	CUG-Ser1
GAL1	ipo+_s219	56.480	98	525	37436	517	11098	9560	570	0.0	Metschnikowia_ipomoeae	CUG-Ser1
GAL10	ipo+_s219	63.128	90	761	37436	697	11640	13727	912	0.0	Metschnikowia_ipomoeae	CUG-Ser1
GAL7	ipo+_s219	64.359	99	366	37436	390	17634	18803	541	1.37e-175	Metschnikowia_ipomoeae	CUG-Ser1
GAL10_2	ipo+_s219	69.617	97	351	37436	339	11652	12668	502	2.23e-162	Metschnikowia_ipomoeae	CUG-Ser1
XYL1_2	ipo+_s194	64.331	99	315	105719	314	59034	58093	446	1.34e-143	Metschnikowia_ipomoeae	CUG-Ser1
GAL1_2	ipo+_s219	54.438	98	512	37436	507	11080	9560	550	1.44e-176	Metschnikowia_ipomoeae	CUG-Ser1
GAL1	scf7180000050314	46.825	92	525	49769	504	1703	3184	402	5.36e-125	yHAB158_Kazachstania_viticola	Saccharomycetaceae
GAL1	scf7180000050319	43.269	95	525	233092	520	48008	49543	386	1.26e-119	yHAB158_Kazachstania_viticola	Saccharomycetaceae
GAL10	scf7180000050319	52.670	89	761	233092	693	46650	44602	721	0.0	yHAB158_Kazachstania_viticola	Saccharomycetaceae
GAL7	scf7180000050319	59.066	99	366	233092	364	43919	42846	462	1.56e-148	yHAB158_Kazachstania_viticola	Saccharomycetaceae
GAL7	scf7180000049984	54.185	62	366	668	227	663	1	263	5.17e-88	yHAB158_Kazachstania_viticola	Saccharomycetaceae
GAL10_2	scf7180000050319	65.269	95	351	233092	334	46650	45649	460	7.02e-148	yHAB158_Kazachstania_viticola	Saccharomycetaceae
GAL10_2	scf7180000050314	64.220	62	351	49769	218	656	3	287	7.63e-88	yHAB158_Kazachstania_viticola	Saccharomycetaceae
XYL1_2	scf7180000049353	57.643	98	315	163180	314	143604	144545	365	2.44e-115	yHAB158_Kazachstania_viticola	Saccharomycetaceae
GAL1_2	scf7180000050314	41.483	94	512	49769	499	1703	3184	371	1.80e-114	yHAB158_Kazachstania_viticola	Saccharomycetaceae
LAC9	flattened_line_70	42.254	69	691	82324	71	30345	30557	66.2	1.94e-11	yHMPu5000035672_Phaffomyces_thermotolerans	Phaffomycetaceae
GAL10_2	flattened_line_113	43.175	95	351	33529	359	32037	30967	296	9.09e-91	yHMPu5000035672_Phaffomyces_thermotolerans	Phaffomycetaceae
XYL1_2	flattened_line_0	58.544	99	315	1307545	316	1294682	1293741	386	8.04e-123	yHMPu5000035672_Phaffomyces_thermotolerans	Phaffomycetaceae
XYL1_2	flattened_line_4	53.459	99	315	488529	318	90951	90004	329	5.14e-103	yHMPu5000035672_Phaffomyces_thermotolerans	Phaffomycetaceae
XYL1_2	flattened_line_34	49.530	100	315	200014	319	183759	184694	310	3.62e-96	yHMPu5000035672_Phaffomyces_thermotolerans	Phaffomycetaceae
XYL1_2	NODE_37_length_94963_cov_100.632_ID_9415	58.280	99	315	94963	314	5468	6403	387	3.53e-123	yHMPu5000035699_Cyberlindnera_maclurae	Phaffomycetaceae
LAC12_3	NODE_175_length_25622_cov_11.3141_ID_349	42.105	84	533	25622	19	19160	19216	21.2	2.01e-47	yHMPu5000034754_Lipomyces_arxii	Lipomycetaceae
LAC4	NODE_235_length_14939_cov_13.0314_ID_469	46.709	99	1014	14939	471	9147	10532	429	0.0	yHMPu5000034754_Lipomyces_arxii	Lipomycetaceae
LAC4	NODE_235_length_14939_cov_13.0314_ID_469	51.872	99	1014	14939	187	8545	9105	178	0.0	yHMPu5000034754_Lipomyces_arxii	Lipomycetaceae
LAC4	NODE_72_length_83986_cov_11.1349_ID_143	46.403	91	1014	83986	278	66034	65222	251	1.10e-157	yHMPu5000034754_Lipomyces_arxii	Lipomycetaceae
LAC4	NODE_72_length_83986_cov_11.1349_ID_143	43.750	91	1014	83986	80	66279	66040	87.8	1.10e-157	yHMPu5000034754_Lipomyces_arxii	Lipomycetaceae
LAC4	NODE_72_length_83986_cov_11.1349_ID_143	68.421	91	1014	83986	19	66337	66281	31.2	1.10e-157	yHMPu5000034754_Lipomyces_arxii	Lipomycetaceae
LAC4	NODE_72_length_83986_cov_11.1349_ID_143	48.370	91	1014	83986	184	67317	66769	159	2.50e-39	yHMPu5000034754_Lipomyces_arxii	Lipomycetaceae
GAL1	NODE_44_length_123047_cov_11.5463_ID_87	45.020	88	525	123047	502	57534	56053	360	1.86e-110	yHMPu5000034754_Lipomyces_arxii	Lipomycetaceae
GAL7	NODE_130_length_39720_cov_11.8298_ID_259	49.127	99	366	39720	401	20693	21862	396	3.10e-125	yHMPu5000034754_Lipomyces_arxii	Lipomycetaceae
GAL10_2	NODE_130_length_39720_cov_11.8298_ID_259	64.392	95	351	39720	337	20215	19205	457	9.40e-147	yHMPu5000034754_Lipomyces_arxii	Lipomycetaceae
XYL1_2	NODE_155_length_31338_cov_10.7597_ID_309	50.307	97	315	31338	326	25176	26153	333	5.55e-104	yHMPu5000034754_Lipomyces_arxii	Lipomycetaceae
XYL1_2	NODE_36_length_135873_cov_11.6034_ID_71	42.500	95	315	135873	40	134920	134801	34.7	9.35e-34	yHMPu5000034754_Lipomyces_arxii	Lipomycetaceae
GAL1_2	NODE_44_length_123047_cov_11.5463_ID_87	41.650	89	512	123047	497	57534	56059	333	3.96e-101	yHMPu5000034754_Lipomyces_arxii	Lipomycetaceae
LAC9	emb|HG793126|	41.111	93	691	1753033	90	1389926	1390174	71.2	6.47e-13	Kuraishia_capsulata	Pichiaceae
GAL10_2	emb|HG793131|	57.101	97	351	1129669	345	1025061	1026092	414	6.10e-132	Kuraishia_capsulata	Pichiaceae
XYL1_2	emb|HG793126|	57.325	99	315	1753033	314	1011489	1010551	385	1.86e-122	Kuraishia_capsulata	Pichiaceae
LAC12_3	NODE_7_length_280080_cov_11.8606_ID_13	48.000	97	533	280080	525	268041	266470	499	1.18e-158	yHMPu5000034671_Blastobotrys_peoriensis	Dipodascaceae/Trichomonascaceae
LAC12_3	NODE_7_length_280080_cov_11.8606_ID_13	51.948	97	533	280080	154	269302	268841	166	7.68e-55	yHMPu5000034671_Blastobotrys_peoriensis	Dipodascaceae/Trichomonascaceae
LAC12_3	NODE_7_length_280080_cov_11.8606_ID_13	42.029	97	533	280080	69	269505	269299	65.9	7.68e-55	yHMPu5000034671_Blastobotrys_peoriensis	Dipodascaceae/Trichomonascaceae
LAC12_3	NODE_7_length_280080_cov_11.8606_ID_13	59.420	97	533	280080	69	265891	265685	93.6	4.93e-20	yHMPu5000034671_Blastobotrys_peoriensis	Dipodascaceae/Trichomonascaceae
LAC12_3	NODE_64_length_82670_cov_15.6859_ID_127	47.419	98	533	82670	523	69755	71305	463	4.08e-146	yHMPu5000034671_Blastobotrys_peoriensis	Dipodascaceae/Trichomonascaceae
LAC12_3	NODE_124_length_31400_cov_11.1959_ID_247	44.238	99	533	31400	538	15469	13862	463	4.37e-146	yHMPu5000034671_Blastobotrys_peoriensis	Dipodascaceae/Trichomonascaceae
LAC4	NODE_7_length_280080_cov_11.8606_ID_13	41.187	99	1014	280080	1078	264738	261529	779	0.0	yHMPu5000034671_Blastobotrys_peoriensis	Dipodascaceae/Trichomonascaceae
GAL1	NODE_31_length_135762_cov_11.5624_ID_61	41.586	98	525	135762	517	120609	119095	378	1.52e-116	yHMPu5000034671_Blastobotrys_peoriensis	Dipodascaceae/Trichomonascaceae
GAL7	NODE_6_length_282082_cov_12.0598_ID_11	47.967	98	366	282082	369	149018	150079	336	1.85e-104	yHMPu5000034671_Blastobotrys_peoriensis	Dipodascaceae/Trichomonascaceae
GAL10_2	NODE_68_length_76945_cov_12.2257_ID_135	60.983	97	351	76945	346	40890	39853	454	1.05e-145	yHMPu5000034671_Blastobotrys_peoriensis	Dipodascaceae/Trichomonascaceae
XYL1_2	NODE_80_length_63433_cov_11.8645_ID_159	51.475	97	315	63433	305	12872	11958	334	1.41e-104	yHMPu5000034671_Blastobotrys_peoriensis	Dipodascaceae/Trichomonascaceae
GAL1_2	NODE_31_length_135762_cov_11.5624_ID_61	41.897	98	512	135762	506	120594	119104	374	2.59e-115	yHMPu5000034671_Blastobotrys_peoriensis	Dipodascaceae/Trichomonascaceae
LAC9	flattened_line_4	41.096	74	691	483746	73	104442	104660	69.3	2.08e-12	yHMPu5000034613_Saturnispora_serradocipensis	Pichiaceae
XYL1_2	flattened_line_124	55.414	99	315	30420	314	19264	20202	375	2.99e-119	yHMPu5000034613_Saturnispora_serradocipensis	Pichiaceae
GAL10	flattened_line_4	56.959	61	761	936648	467	935226	936617	558	1.02e-175	yHMPu5000034883_Peterozyma_xylosa	CUG-Ala
GAL10_2	flattened_line_4	56.418	95	351	936648	335	935229	936224	424	2.90e-135	yHMPu5000034883_Peterozyma_xylosa	CUG-Ala
XYL1_2	flattened_line_48	54.952	100	315	106177	313	67984	68922	367	2.74e-116	yHMPu5000034883_Peterozyma_xylosa	CUG-Ala
XYL1_2	flattened_line_48	45.768	100	315	106177	319	80088	81020	287	2.05e-88	yHMPu5000034883_Peterozyma_xylosa	CUG-Ala
XYL1_2	flattened_line_8	40.824	93	315	809888	267	207605	206901	178	1.74e-50	yHMPu5000034883_Peterozyma_xylosa	CUG-Ala
XYL1_2	flattened_line_60	56.369	99	315	165309	314	49135	48194	391	1.38e-124	yHMPu5000034636_Ogataea_nitratoaversa	Pichiaceae
GAL7	NODE_2_length_2227012_cov_87.1037_ID_3	45.797	94	366	2227012	345	1750874	1751851	317	5.90e-98	yHMPu5000035633_Candida_hispaniensis	Dipodascaceae/Trichomonascaceae
GAL10_2	NODE_9_length_487716_cov_87.0303_ID_17	60.174	96	351	487716	344	142427	141396	430	1.53e-137	yHMPu5000035633_Candida_hispaniensis	Dipodascaceae/Trichomonascaceae
XYL1_2	NODE_2_length_2227012_cov_87.1037_ID_3	48.726	99	315	2227012	314	652649	651714	302	1.28e-93	yHMPu5000035633_Candida_hispaniensis	Dipodascaceae/Trichomonascaceae
XYL1_2	NODE_9_length_487716_cov_87.0303_ID_17	40.127	98	315	487716	314	43430	44299	210	1.67e-61	yHMPu5000035633_Candida_hispaniensis	Dipodascaceae/Trichomonascaceae
GAL1	ref|NW_011887592.1|	54.667	70	525	116908	375	2	1126	402	4.25e-125	Wickerhamomyces_ciferrii	Phaffomycetaceae
GAL10	ref|NW_011887593.1|	61.968	90	761	5668	681	3847	1835	853	0.0	Wickerhamomyces_ciferrii	Phaffomycetaceae
GAL7	ref|NW_011887594.1|	66.434	78	366	12738	286	12734	11895	398	4.68e-126	Wickerhamomyces_ciferrii	Phaffomycetaceae
GAL10_2	ref|NW_011887593.1|	71.598	96	351	5668	338	3844	2831	520	7.97e-171	Wickerhamomyces_ciferrii	Phaffomycetaceae
XYL1_2	ref|NW_011887672.1|	54.890	100	315	210129	317	162014	162958	362	2.65e-114	Wickerhamomyces_ciferrii	Phaffomycetaceae
GAL1_2	ref|NW_011887592.1|	44.000	71	512	116908	375	2	1126	342	2.92e-104	Wickerhamomyces_ciferrii	Phaffomycetaceae
LAC12_3	NODE_3_length_740742_cov_27.1728_ID_5	58.641	95	533	740742	515	366596	365058	612	0.0	yHMPu5000034709_Kluyveromyces_aestuarii	Saccharomycetaceae
LAC4	NODE_3_length_740742_cov_27.1728_ID_5	41.880	99	1014	740742	1053	363825	360799	725	0.0	yHMPu5000034709_Kluyveromyces_aestuarii	Saccharomycetaceae
GAL1	NODE_1_length_907998_cov_27.5965_ID_1	45.941	94	525	907998	505	170683	169208	408	3.92e-127	yHMPu5000034709_Kluyveromyces_aestuarii	Saccharomycetaceae
GAL10	NODE_1_length_907998_cov_27.5965_ID_1	50.288	89	761	907998	694	171399	173441	668	0.0	yHMPu5000034709_Kluyveromyces_aestuarii	Saccharomycetaceae
GAL7	NODE_1_length_907998_cov_27.5965_ID_1	58.583	100	366	907998	367	174108	175190	469	8.79e-151	yHMPu5000034709_Kluyveromyces_aestuarii	Saccharomycetaceae
GAL10_2	NODE_1_length_907998_cov_27.5965_ID_1	62.575	95	351	907998	334	171402	172394	434	3.47e-139	yHMPu5000034709_Kluyveromyces_aestuarii	Saccharomycetaceae
XYL1_2	NODE_8_length_516559_cov_30.1547_ID_15	56.386	99	315	516559	321	217787	218749	371	1.20e-117	yHMPu5000034709_Kluyveromyces_aestuarii	Saccharomycetaceae
GAL1_2	NODE_1_length_907998_cov_27.5965_ID_1	43.254	96	512	907998	504	170701	169220	385	2.18e-119	yHMPu5000034709_Kluyveromyces_aestuarii	Saccharomycetaceae
LAC4	NODE_16_length_45213_cov_46.6839_ID_2691	52.148	100	1014	45213	1024	15401	18400	1009	0.0	yHMPu5000041863_Candida_gorgasii	CUG-Ser1
GAL1	NODE_1_length_1922578_cov_23.1432_ID_3408	48.356	98	525	1922578	517	430589	429057	471	3.66e-149	yHMPu5000041863_Candida_gorgasii	CUG-Ser1
GAL10	NODE_1_length_1922578_cov_23.1432_ID_3408	61.259	93	761	1922578	715	431470	433605	899	0.0	yHMPu5000041863_Candida_gorgasii	CUG-Ser1
GAL7	NODE_1_length_1922578_cov_23.1432_ID_3408	68.595	99	366	1922578	363	425506	424436	524	4.74e-170	yHMPu5000041863_Candida_gorgasii	CUG-Ser1
LAC9	NODE_15_length_61553_cov_40.9555_ID_2345	46.325	99	691	61553	721	20069	22093	655	0.0	yHMPu5000041863_Candida_gorgasii	CUG-Ser1
LAC9	NODE_1_length_1922578_cov_23.1432_ID_3408	44.000	67	691	1922578	75	520656	520871	68.2	5.13e-12	yHMPu5000041863_Candida_gorgasii	CUG-Ser1
GAL10_2	NODE_1_length_1922578_cov_23.1432_ID_3408	70.725	98	351	1922578	345	431539	432567	511	1.02e-165	yHMPu5000041863_Candida_gorgasii	CUG-Ser1
XYL1_2	NODE_6_length_815919_cov_23.048_ID_1693	53.074	98	315	815919	309	568823	569740	346	7.84e-109	yHMPu5000041863_Candida_gorgasii	CUG-Ser1
GAL1_2	NODE_1_length_1922578_cov_23.1432_ID_3408	46.004	99	512	1922578	513	430583	429057	462	4.04e-146	yHMPu5000041863_Candida_gorgasii	CUG-Ser1
LAC9	NODE_27_length_98002_cov_109.544_ID_4797	42.254	78	691	98002	71	17095	17307	66.2	1.82e-11	yHMPu5000035673_Candida_orba	Phaffomycetaceae
GAL10_2	NODE_2_length_988990_cov_98.9605_ID_6788	43.575	95	351	988990	358	793100	794167	305	4.07e-94	yHMPu5000035673_Candida_orba	Phaffomycetaceae
XYL1_2	NODE_10_length_310917_cov_107.48_ID_4357	57.595	99	315	310917	316	288357	287416	380	8.08e-121	yHMPu5000035673_Candida_orba	Phaffomycetaceae
XYL1_2	NODE_2_length_988990_cov_98.9605_ID_6788	53.145	100	315	988990	318	19814	18867	330	1.79e-103	yHMPu5000035673_Candida_orba	Phaffomycetaceae
XYL1_2	NODE_4_length_747051_cov_106.202_ID_3507	50.157	100	315	747051	319	9971	9036	315	4.79e-98	yHMPu5000035673_Candida_orba	Phaffomycetaceae
GAL1	scf7180000049582	48.323	95	525	353476	507	205389	206894	425	6.16e-133	yHAB134_Kazachstania_turicensis	Saccharomycetaceae
GAL1	scf7180000049590	40.198	93	525	451661	505	42128	43633	343	1.07e-104	yHAB134_Kazachstania_turicensis	Saccharomycetaceae
GAL10	scf7180000049590	51.192	91	761	451661	713	40192	38078	703	0.0	yHAB134_Kazachstania_turicensis	Saccharomycetaceae
GAL7	scf7180000049582	59.066	99	366	353476	364	202658	201585	461	5.40e-148	yHAB134_Kazachstania_turicensis	Saccharomycetaceae
GAL10_2	scf7180000049590	65.774	95	351	451661	336	40135	39128	460	7.49e-148	yHAB134_Kazachstania_turicensis	Saccharomycetaceae
XYL1_2	scf7180000049568	51.703	99	315	184310	323	24793	25761	341	4.56e-107	yHAB134_Kazachstania_turicensis	Saccharomycetaceae
GAL1_2	scf7180000049582	40.755	96	512	353476	503	205392	206894	382	2.38e-118	yHAB134_Kazachstania_turicensis	Saccharomycetaceae
LAC9	flattened_line_15	46.933	99	691	387541	701	350848	348887	628	0.0	yHMPu5000034904_Ogataea_nonfermentans	Pichiaceae
XYL1_2	flattened_line_3	57.006	99	315	1346603	314	1283318	1282377	383	9.39e-122	yHMPu5000034904_Ogataea_nonfermentans	Pichiaceae
XYL1_2	flattened_line_17	56.230	99	315	335886	313	119134	118199	377	1.33e-119	yHMPu5000034904_Ogataea_nonfermentans	Pichiaceae
GAL1	scaffold_4	54.352	97	525	1512535	517	1426731	1425184	535	4.27e-171	Candida_tanzawaensis	CUG-Ser1
GAL10	scaffold_4	59.884	90	761	1512535	688	1427430	1429472	854	0.0	Candida_tanzawaensis	CUG-Ser1
GAL7	scaffold_4	68.595	99	366	1512535	363	1432613	1433680	536	5.25e-174	Candida_tanzawaensis	CUG-Ser1
GAL10_2	scaffold_4	68.915	97	351	1512535	341	1427427	1428443	484	3.52e-156	Candida_tanzawaensis	CUG-Ser1
XYL1_2	scaffold_5	53.674	99	315	1402661	313	904026	903088	364	4.92e-115	Candida_tanzawaensis	CUG-Ser1
GAL1_2	scaffold_4	47.683	99	512	1512535	518	1426734	1425184	472	1.76e-149	Candida_tanzawaensis	CUG-Ser1
GAL1	dek+_C15301	57.534	97	525	6704	511	1611	88	577	0.0	Metschnikowia_dekortum	CUG-Ser1
GAL10	dek+_C15301	63.304	89	761	6704	684	1926	3974	912	0.0	Metschnikowia_dekortum	CUG-Ser1
GAL7	dek+_C15301	62.290	78	366	6704	297	5812	6702	403	9.69e-128	Metschnikowia_dekortum	CUG-Ser1
GAL10_2	dek+_C15301	66.667	97	351	6704	342	1923	2948	491	2.07e-159	Metschnikowia_dekortum	CUG-Ser1
XYL1_2	dek+_s10	64.331	99	315	819755	314	270655	271596	443	1.97e-142	Metschnikowia_dekortum	CUG-Ser1
XYL1_2	dek+_s10	60.828	99	315	819755	314	266921	267850	417	1.14e-133	Metschnikowia_dekortum	CUG-Ser1
GAL1_2	dek+_C15301	55.010	99	512	6704	509	1611	85	579	0.0	Metschnikowia_dekortum	CUG-Ser1
GAL1	shi+_s48	57.843	97	525	991150	510	979132	980652	566	0.0	Metschnikowia_shivogae	CUG-Ser1
GAL10	shi+_s48	62.941	89	761	991150	680	978758	976725	904	0.0	Metschnikowia_shivogae	CUG-Ser1
GAL7	shi+_s48	69.780	99	366	991150	364	974911	973820	557	0.0	Metschnikowia_shivogae	CUG-Ser1
GAL10_2	shi+_s48	67.847	97	351	991150	339	978761	977748	493	1.81e-159	Metschnikowia_shivogae	CUG-Ser1
XYL1_2	shi+_s48	63.057	99	315	991150	314	276573	277514	440	1.52e-141	Metschnikowia_shivogae	CUG-Ser1
GAL1_2	shi+_s48	53.846	98	512	991150	507	979132	980652	547	1.26e-175	Metschnikowia_shivogae	CUG-Ser1
LAC4	flattened_line_178	51.613	99	1014	42266	186	26014	25457	179	0.0	yHMPu5000034758_Lipomyces_japonicus	Lipomycetaceae
GAL1	flattened_line_163	45.914	97	525	51303	514	5528	3993	384	9.29e-119	yHMPu5000034758_Lipomyces_japonicus	Lipomycetaceae
GAL7	flattened_line_105	55.814	99	366	91040	387	8881	10005	440	1.06e-140	yHMPu5000034758_Lipomyces_japonicus	Lipomycetaceae
GAL10_2	flattened_line_105	63.988	95	351	91040	336	8578	7574	453	1.53e-145	yHMPu5000034758_Lipomyces_japonicus	Lipomycetaceae
XYL1_2	flattened_line_0	51.603	98	315	474651	312	373110	372175	328	1.63e-102	yHMPu5000034758_Lipomyces_japonicus	Lipomycetaceae
XYL1_2	flattened_line_5	46.591	98	315	332017	176	243481	242972	155	1.94e-58	yHMPu5000034758_Lipomyces_japonicus	Lipomycetaceae
GAL1_2	flattened_line_163	42.607	98	512	51303	514	5528	3999	362	3.92e-111	yHMPu5000034758_Lipomyces_japonicus	Lipomycetaceae
LAC9	flattened_line_0	44.118	76	691	1362342	68	326395	326192	68.2	4.44e-12	yHMPu5000034967_Candida_freyschussii	Phaffomycetaceae
XYL1_2	flattened_line_52	59.177	99	315	64026	316	34863	35804	389	5.22e-124	yHMPu5000034967_Candida_freyschussii	Phaffomycetaceae
LAC9	flattened_line_52	46.479	69	691	140275	71	115353	115565	72.4	3.08e-13	yHMPu5000035671_Phaffomyces_antillensis	Phaffomycetaceae
GAL10_2	flattened_line_16	44.262	98	351	312624	366	302858	303940	304	9.25e-94	yHMPu5000035671_Phaffomyces_antillensis	Phaffomycetaceae
XYL1_2	flattened_line_44	57.595	99	315	183007	316	164580	163639	381	4.27e-121	yHMPu5000035671_Phaffomyces_antillensis	Phaffomycetaceae
XYL1_2	flattened_line_42	52.830	99	315	191421	318	157488	156541	330	2.23e-103	yHMPu5000035671_Phaffomyces_antillensis	Phaffomycetaceae
XYL1_2	flattened_line_22	49.843	100	315	271817	319	12529	11594	316	2.85e-98	yHMPu5000035671_Phaffomyces_antillensis	Phaffomycetaceae
GAL1	NODE_3_length_984103_cov_43.6458_ID_5856	59.459	98	525	984103	518	946838	948391	604	0.0	yHMPu5000035679_Candida_rhagii	CUG-Ser1
GAL10	NODE_3_length_984103_cov_43.6458_ID_5856	63.649	91	761	984103	696	945730	943661	932	0.0	yHMPu5000035679_Candida_rhagii	CUG-Ser1
GAL7	NODE_3_length_984103_cov_43.6458_ID_5856	68.320	99	366	984103	363	940816	939734	531	1.42e-172	yHMPu5000035679_Candida_rhagii	CUG-Ser1
GAL10_2	NODE_3_length_984103_cov_43.6458_ID_5856	70.501	97	351	984103	339	945685	944669	518	4.34e-168	yHMPu5000035679_Candida_rhagii	CUG-Ser1
XYL1_2	NODE_6_length_723125_cov_44.3351_ID_1383	62.420	99	315	723125	314	179486	180427	428	2.54e-137	yHMPu5000035679_Candida_rhagii	CUG-Ser1
XYL1_2	NODE_6_length_723125_cov_44.3351_ID_1383	46.429	99	315	723125	308	23602	22679	289	7.50e-89	yHMPu5000035679_Candida_rhagii	CUG-Ser1
GAL1_2	NODE_3_length_984103_cov_43.6458_ID_5856	46.718	99	512	984103	518	946838	948391	474	4.05e-150	yHMPu5000035679_Candida_rhagii	CUG-Ser1
GAL1	NODE_1_length_2488267_cov_24.9357_ID_1	43.806	97	525	2488267	557	1447995	1446340	374	4.04e-115	yHMPu5000034748_Lipomyces_oligophaga	Lipomycetaceae
GAL7	NODE_6_length_1161583_cov_24.6584_ID_11	53.514	97	366	1161583	370	606607	605534	412	7.65e-131	yHMPu5000034748_Lipomyces_oligophaga	Lipomycetaceae
LAC9	NODE_6_length_1161583_cov_24.6584_ID_11	50.000	75	691	1161583	58	1018801	1018628	69.7	2.38e-12	yHMPu5000034748_Lipomyces_oligophaga	Lipomycetaceae
GAL10_2	NODE_6_length_1161583_cov_24.6584_ID_11	62.500	97	351	1161583	344	607049	608080	457	5.68e-147	yHMPu5000034748_Lipomyces_oligophaga	Lipomycetaceae
XYL1_2	NODE_2_length_1995911_cov_28.209_ID_3	53.746	98	315	1995911	307	1330154	1331074	328	1.44e-102	yHMPu5000034748_Lipomyces_oligophaga	Lipomycetaceae
XYL1_2	NODE_6_length_1161583_cov_24.6584_ID_11	41.026	100	315	1161583	78	864796	864563	66.6	4.56e-32	yHMPu5000034748_Lipomyces_oligophaga	Lipomycetaceae
LAC4	NODE_18_length_247454_cov_44.7282_ID_3590	51.587	97	1014	247454	630	16756	14867	619	0.0	yHMPu5000035282_Trigonopsis_vinaria	Trigonopsidaceae
GAL1	NODE_15_length_262765_cov_28.0125_ID_2801	41.929	97	525	262765	539	89498	91099	387	8.27e-120	yHMPu5000035282_Trigonopsis_vinaria	Trigonopsidaceae
GAL7	NODE_7_length_436440_cov_31.2914_ID_5749	40.278	99	366	436440	432	237145	235871	287	1.41e-87	yHMPu5000035282_Trigonopsis_vinaria	Trigonopsidaceae
GAL10_2	NODE_9_length_401842_cov_33.1288_ID_2520	58.457	95	351	401842	337	94078	95088	393	1.56e-124	yHMPu5000035282_Trigonopsis_vinaria	Trigonopsidaceae
XYL1_2	NODE_4_length_684481_cov_27.1247_ID_2120	48.344	99	315	684481	151	642783	643202	137	1.48e-36	yHMPu5000035282_Trigonopsis_vinaria	Trigonopsidaceae
XYL1_2	NODE_3_length_727445_cov_28.2507_ID_3172	40.541	64	315	727445	37	363643	363753	33.5	1.81e-23	yHMPu5000035282_Trigonopsis_vinaria	Trigonopsidaceae
GAL1	NODE_5_length_808207_cov_12.9991_ID_9	66.342	98	525	808207	514	721334	719793	674	0.0	yHMPu5000034632_Candida_athensensis	CUG-Ser1
GAL10	NODE_5_length_808207_cov_12.9991_ID_9	71.614	90	761	808207	694	721924	724005	1060	0.0	yHMPu5000034632_Candida_athensensis	CUG-Ser1
GAL7	NODE_5_length_808207_cov_12.9991_ID_9	69.780	99	366	808207	364	726436	727515	553	2.50e-180	yHMPu5000034632_Candida_athensensis	CUG-Ser1
LAC9	NODE_10_length_477794_cov_14.1593_ID_19	45.599	99	691	477794	693	378229	380160	629	0.0	yHMPu5000034632_Candida_athensensis	CUG-Ser1
GAL10_2	NODE_5_length_808207_cov_12.9991_ID_9	71.512	98	351	808207	344	721927	722958	527	2.16e-171	yHMPu5000034632_Candida_athensensis	CUG-Ser1
XYL1_2	NODE_7_length_686466_cov_12.8236_ID_13	65.287	99	315	686466	314	504867	505808	448	1.21e-144	yHMPu5000034632_Candida_athensensis	CUG-Ser1
GAL1_2	NODE_5_length_808207_cov_12.9991_ID_9	55.750	99	512	808207	513	721331	719793	577	0.0	yHMPu5000034632_Candida_athensensis	CUG-Ser1
GAL1	flattened_line_2	45.030	92	525	407693	493	351064	349634	370	5.21e-114	yHMPu5000034866_Zygosaccharomyces_bisporus	Saccharomycetaceae
GAL10	flattened_line_2	47.391	89	761	407693	690	351525	353519	597	0.0	yHMPu5000034866_Zygosaccharomyces_bisporus	Saccharomycetaceae
GAL7	flattened_line_2	56.640	99	366	407693	369	353790	354875	456	2.32e-146	yHMPu5000034866_Zygosaccharomyces_bisporus	Saccharomycetaceae
GAL10_2	flattened_line_2	55.556	96	351	407693	342	351525	352541	389	4.15e-123	yHMPu5000034866_Zygosaccharomyces_bisporus	Saccharomycetaceae
XYL1_2	flattened_line_130	57.053	99	315	49343	319	38203	37247	363	5.66e-115	yHMPu5000034866_Zygosaccharomyces_bisporus	Saccharomycetaceae
GAL1_2	flattened_line_2	41.164	93	512	407693	481	351076	349658	367	5.74e-113	yHMPu5000034866_Zygosaccharomyces_bisporus	Saccharomycetaceae
GAL1	scf7180000044645	49.696	92	525	527771	493	252203	250740	424	1.22e-132	yHAB166_Kazachstania_yakushimaensis	Saccharomycetaceae
GAL1	scf7180000044633	44.531	94	525	120685	512	60920	62437	385	4.07e-119	yHAB166_Kazachstania_yakushimaensis	Saccharomycetaceae
GAL10	scf7180000044633	48.418	92	761	120685	727	60006	57862	666	0.0	yHAB166_Kazachstania_yakushimaensis	Saccharomycetaceae
GAL7	scf7180000044633	59.066	99	366	120685	364	56903	55833	463	1.03e-148	yHAB166_Kazachstania_yakushimaensis	Saccharomycetaceae
GAL10_2	scf7180000044633	59.701	95	351	120685	335	59910	58906	419	9.98e-134	yHAB166_Kazachstania_yakushimaensis	Saccharomycetaceae
XYL1_2	scf7180000044632	55.096	98	315	343364	314	35843	34902	363	7.64e-115	yHAB166_Kazachstania_yakushimaensis	Saccharomycetaceae
XYL1_2	scf7180000044606	52.548	98	315	72923	314	33750	32809	348	9.90e-110	yHAB166_Kazachstania_yakushimaensis	Saccharomycetaceae
GAL1_2	scf7180000044645	43.461	95	512	527771	497	252224	250743	407	4.93e-127	yHAB166_Kazachstania_yakushimaensis	Saccharomycetaceae
GAL1_2	scf7180000044633	41.564	91	512	120685	486	60980	62425	371	1.94e-114	yHAB166_Kazachstania_yakushimaensis	Saccharomycetaceae
XYL1_2	CANI0S17	56.550	98	315	1048545	313	137420	136482	370	2.36e-117	Nakaseomyces_nivariensis	Saccharomycetaceae
XYL1_2	CANI0S17	40.529	98	315	1048545	227	138326	138976	141	1.27e-37	Nakaseomyces_nivariensis	Saccharomycetaceae
XYL1_2	flattened_line_40	58.544	99	315	220108	316	126063	125122	385	1.54e-122	yHMPu5000035688_Cyberlindnera_xylosilytica	Phaffomycetaceae
XYL1_2	flattened_line_116	46.104	97	315	72956	308	59487	60410	291	1.04e-89	yHMPu5000035688_Cyberlindnera_xylosilytica	Phaffomycetaceae
GAL1	NODE_2_length_1838899_cov_46.6078_ID_1253	44.808	97	525	1838899	520	861696	860164	391	2.81e-121	yHMPu5000035650_Trigonopsis_variabilis	Trigonopsidaceae
GAL7	NODE_7_length_632808_cov_48.2593_ID_2746	50.276	99	366	632808	362	68052	69092	367	2.41e-115	yHMPu5000035650_Trigonopsis_variabilis	Trigonopsidaceae
GAL10_2	NODE_8_length_567177_cov_45.8152_ID_1382	58.284	95	351	567177	338	112829	113842	397	3.03e-126	yHMPu5000035650_Trigonopsis_variabilis	Trigonopsidaceae
GAL1_2	NODE_2_length_1838899_cov_46.6078_ID_1253	40.467	98	512	1838899	514	861699	860170	355	3.57e-109	yHMPu5000035650_Trigonopsis_variabilis	Trigonopsidaceae
GAL1	NODE_11_length_402718_cov_22.2702_ID_1863	57.782	98	525	402718	514	257862	256324	577	0.0	yHMPu5000035296_Priceomyces_carsonii	CUG-Ser1
GAL10	NODE_11_length_402718_cov_22.2702_ID_1863	62.446	91	761	402718	695	258352	260418	886	0.0	yHMPu5000035296_Priceomyces_carsonii	CUG-Ser1
GAL7	NODE_11_length_402718_cov_22.2702_ID_1863	67.769	99	366	402718	363	262774	263835	526	9.84e-171	yHMPu5000035296_Priceomyces_carsonii	CUG-Ser1
LAC9	NODE_15_length_360542_cov_26.2381_ID_2597	46.361	99	691	360542	742	339684	341909	643	0.0	yHMPu5000035296_Priceomyces_carsonii	CUG-Ser1
GAL10_2	NODE_11_length_402718_cov_22.2702_ID_1863	69.412	97	351	402718	340	258394	259413	506	5.03e-164	yHMPu5000035296_Priceomyces_carsonii	CUG-Ser1
XYL1_2	NODE_2_length_754996_cov_19.8997_ID_1384	62.857	100	315	754996	315	353856	354800	390	3.25e-124	yHMPu5000035296_Priceomyces_carsonii	CUG-Ser1
XYL1_2	NODE_10_length_407211_cov_23.1954_ID_2838	62.857	100	315	407211	315	163777	162833	387	3.42e-123	yHMPu5000035296_Priceomyces_carsonii	CUG-Ser1
XYL1_2	NODE_27_length_53047_cov_25.3891_ID_3076	53.503	99	315	53047	314	49821	50759	347	4.93e-109	yHMPu5000035296_Priceomyces_carsonii	CUG-Ser1
XYL1_2	NODE_16_length_317400_cov_23.6874_ID_1729	46.602	97	315	317400	309	5079	4159	281	2.63e-86	yHMPu5000035296_Priceomyces_carsonii	CUG-Ser1
GAL1_2	NODE_11_length_402718_cov_22.2702_ID_1863	46.562	98	512	402718	509	257850	256324	459	3.92e-145	yHMPu5000035296_Priceomyces_carsonii	CUG-Ser1
GAL1	gi|1002316191|dbj|BCGQ01000010.1|	42.913	98	525	492918	515	20982	19504	398	8.99e-124	Nakazawaea_peltata	CUG-Ala
GAL10	gi|1002316191|dbj|BCGQ01000010.1|	52.540	89	761	492918	689	21879	23906	705	0.0	Nakazawaea_peltata	CUG-Ala
GAL7	gi|1002316191|dbj|BCGQ01000010.1|	62.983	99	366	492918	362	19157	18117	488	2.18e-157	Nakazawaea_peltata	CUG-Ala
GAL10_2	gi|1002316191|dbj|BCGQ01000010.1|	57.692	96	351	492918	338	21879	22880	410	1.32e-130	Nakazawaea_peltata	CUG-Ala
XYL1_2	gi|1002316197|dbj|BCGQ01000004.1|	60.383	99	315	1221263	313	669066	668128	361	3.41e-114	Nakazawaea_peltata	CUG-Ala
GAL1_2	gi|1002316191|dbj|BCGQ01000010.1|	41.292	99	512	492918	511	20979	19504	358	4.19e-110	Nakazawaea_peltata	CUG-Ala
GAL7	flattened_line_50	50.838	97	366	186621	358	112638	113648	362	2.70e-113	yHMPu5000041822_Dipodascus_geniculatus	Dipodascaceae/Trichomonascaceae
GAL10_2	flattened_line_0	58.621	95	351	1109563	348	634201	633158	411	9.66e-131	yHMPu5000041822_Dipodascus_geniculatus	Dipodascaceae/Trichomonascaceae
XYL1_2	flattened_line_10	53.698	98	315	345696	311	237337	238266	348	1.74e-109	yHMPu5000041822_Dipodascus_geniculatus	Dipodascaceae/Trichomonascaceae
LAC4	scaffold_4	41.801	99	1014	1640034	866	1116374	1118941	674	0.0	Lipomyces_starkeyi	Lipomycetaceae
LAC4	scaffold_4	54.301	99	1014	1640034	186	1115772	1116329	166	0.0	Lipomyces_starkeyi	Lipomycetaceae
GAL1	scaffold_7	50.000	97	525	1341299	148	1055173	1055607	130	2.22e-100	Lipomyces_starkeyi	Lipomycetaceae
GAL1	scaffold_7	47.482	97	525	1341299	139	1055670	1056086	129	2.22e-100	Lipomyces_starkeyi	Lipomycetaceae
GAL1	scaffold_7	46.927	97	525	1341299	179	1054604	1055125	121	2.22e-100	Lipomyces_starkeyi	Lipomycetaceae
GAL1	scaffold_7	40.741	97	525	1341299	54	1054407	1054568	45.8	2.22e-100	Lipomyces_starkeyi	Lipomycetaceae
GAL7	scaffold_15	50.400	96	366	694023	375	526929	528017	385	3.30e-121	Lipomyces_starkeyi	Lipomycetaceae
GAL10_2	scaffold_15	63.501	95	351	694023	337	526360	525350	452	6.90e-145	Lipomyces_starkeyi	Lipomycetaceae
XYL1_2	scaffold_11	51.070	97	315	972005	327	702570	701590	338	1.12e-105	Lipomyces_starkeyi	Lipomycetaceae
XYL1_2	scaffold_20	48.936	88	315	102907	282	44883	44038	273	4.50e-83	Lipomyces_starkeyi	Lipomycetaceae
XYL1_2	scaffold_20	46.970	88	315	102907	66	30769	30572	60.5	4.69e-14	Lipomyces_starkeyi	Lipomycetaceae
XYL1_2	scaffold_20	41.860	88	315	102907	43	30522	30400	34.7	4.69e-14	Lipomyces_starkeyi	Lipomycetaceae
XYL1_2	scaffold_16	42.500	97	315	641203	40	350548	350655	37.4	5.10e-40	Lipomyces_starkeyi	Lipomycetaceae
GAL1_2	scaffold_7	42.932	98	512	1341299	191	1054622	1055188	117	8.14e-31	Lipomyces_starkeyi	Lipomycetaceae
GAL1_2	scaffold_7	46.715	98	512	1341299	137	1055670	1056080	125	1.94e-30	Lipomyces_starkeyi	Lipomycetaceae
GAL1_2	scaffold_7	41.875	98	512	1341299	160	1055173	1055634	123	1.49e-29	Lipomyces_starkeyi	Lipomycetaceae
XYL1_2	scaffold_1	55.556	99	315	3341275	315	45750	44809	362	3.49e-114	Ascoidea_rubescens	CUG-Ser2
GAL1	flattened_line_122	53.649	97	525	67007	507	49471	47969	492	3.31e-156	yHMPu5000034635_Nadsonia_fulvescens	Dipodascaceae/Trichomonascaceae
GAL10	flattened_line_122	53.224	93	761	67007	729	50537	52714	786	0.0	yHMPu5000034635_Nadsonia_fulvescens	Dipodascaceae/Trichomonascaceae
GAL10	flattened_line_122	64.426	93	761	67007	357	24115	25185	461	4.57e-142	yHMPu5000034635_Nadsonia_fulvescens	Dipodascaceae/Trichomonascaceae
GAL7	flattened_line_122	60.556	98	366	67007	360	46018	44957	467	5.60e-150	yHMPu5000034635_Nadsonia_fulvescens	Dipodascaceae/Trichomonascaceae
GAL10_2	flattened_line_122	66.168	99	351	67007	334	50642	51637	474	7.56e-153	yHMPu5000034635_Nadsonia_fulvescens	Dipodascaceae/Trichomonascaceae
GAL10_2	flattened_line_122	60.563	99	351	67007	355	24115	25179	424	2.43e-135	yHMPu5000034635_Nadsonia_fulvescens	Dipodascaceae/Trichomonascaceae
XYL1_2	flattened_line_124	52.443	97	315	64793	307	8653	7733	345	1.70e-108	yHMPu5000034635_Nadsonia_fulvescens	Dipodascaceae/Trichomonascaceae
GAL1_2	flattened_line_122	47.525	98	512	67007	505	49477	47972	449	3.26e-141	yHMPu5000034635_Nadsonia_fulvescens	Dipodascaceae/Trichomonascaceae
GAL1	scaffold_6	46.154	92	525	888590	494	473347	471881	416	9.42e-130	Kazachstania_africana	Saccharomycetaceae
GAL1	scaffold_3	45.611	94	525	1340033	524	155685	157229	405	5.65e-126	Kazachstania_africana	Saccharomycetaceae
GAL10	scaffold_6	50.778	90	761	888590	707	474322	476409	694	0.0	Kazachstania_africana	Saccharomycetaceae
GAL7	scaffold_3	59.066	99	366	1340033	364	154524	153451	462	1.72e-148	Kazachstania_africana	Saccharomycetaceae
GAL10_2	scaffold_6	63.037	97	351	888590	349	474307	475353	454	5.44e-146	Kazachstania_africana	Saccharomycetaceae
XYL1_2	scaffold_3	56.037	100	315	1340033	323	1066905	1065937	361	5.29e-114	Kazachstania_africana	Saccharomycetaceae
GAL1_2	scaffold_6	42.331	93	512	888590	489	473347	471890	398	6.13e-124	Kazachstania_africana	Saccharomycetaceae
GAL1_2	scaffold_3	40.232	95	512	1340033	517	155688	157229	366	9.29e-113	Kazachstania_africana	Saccharomycetaceae
GAL1	scaffold_5	49.206	97	525	1086982	504	22681	21191	425	3.63e-133	Torulaspora_delbrueckii	Saccharomycetaceae
GAL1	scaffold_5	45.951	97	525	1086982	531	12792	11227	402	5.63e-125	Torulaspora_delbrueckii	Saccharomycetaceae
GAL10	scaffold_5	51.082	89	761	1086982	693	23215	25269	682	0.0	Torulaspora_delbrueckii	Saccharomycetaceae
GAL10	scaffold_5	51.220	89	761	1086982	697	13330	15399	677	0.0	Torulaspora_delbrueckii	Saccharomycetaceae
GAL10	scaffold_7	48.921	89	761	946563	695	908793	910862	650	0.0	Torulaspora_delbrueckii	Saccharomycetaceae
GAL7	scaffold_5	59.341	99	366	1086982	364	9882	10949	465	1.72e-149	Torulaspora_delbrueckii	Saccharomycetaceae
GAL10_2	scaffold_5	62.832	96	351	1086982	339	13333	14346	449	2.30e-144	Torulaspora_delbrueckii	Saccharomycetaceae
GAL10_2	scaffold_5	62.611	96	351	1086982	337	23215	24222	441	1.23e-141	Torulaspora_delbrueckii	Saccharomycetaceae
GAL10_2	scaffold_7	62.356	99	351	946563	348	908769	909809	444	1.43e-142	Torulaspora_delbrueckii	Saccharomycetaceae
XYL1_2	scaffold_5	58.147	98	315	1086982	313	403972	403034	378	5.50e-120	Torulaspora_delbrueckii	Saccharomycetaceae
GAL1_2	scaffold_5	42.713	95	512	1086982	494	22681	21206	379	3.19e-117	Torulaspora_delbrueckii	Saccharomycetaceae
GAL1_2	scaffold_5	42.262	95	512	1086982	504	12744	11242	375	4.14e-116	Torulaspora_delbrueckii	Saccharomycetaceae
XYL1_2	flattened_line_128	55.452	99	315	55613	321	34150	35112	366	9.24e-116	yHMPu5000034957_Hanseniaspora_osmophila	Saccharomycodaceae
GAL1	sce+_s152	58.039	97	525	34563	510	13146	14666	575	0.0	Metschnikowia_santaceciliae	CUG-Ser1
GAL10	sce+_s152	63.000	90	761	34563	700	12587	10497	904	0.0	Metschnikowia_santaceciliae	CUG-Ser1
GAL7	sce+_s152	66.230	99	366	34563	382	6716	5571	545	5.26e-177	Metschnikowia_santaceciliae	CUG-Ser1
GAL10_2	sce+_s152	68.732	97	351	34563	339	12575	11559	498	7.13e-161	Metschnikowia_santaceciliae	CUG-Ser1
XYL1_2	sce+_s447	64.013	99	315	121520	314	72797	71856	446	1.51e-143	Metschnikowia_santaceciliae	CUG-Ser1
GAL1_2	sce+_s152	54.241	98	512	34563	507	13146	14666	545	7.53e-175	Metschnikowia_santaceciliae	CUG-Ser1
LAC9	scaffold_2	42.029	68	691	2684424	69	1965992	1966198	66.2	1.90e-11	Pichia_membranifaciens	Pichiaceae
XYL1_2	scaffold_4	55.414	100	315	1478362	314	717313	716375	384	4.38e-122	Pichia_membranifaciens	Pichiaceae
XYL1_2	scaffold_7	54.603	99	315	498877	315	308976	309917	360	8.49e-114	Pichia_membranifaciens	Pichiaceae
GAL7	flattened_line_4	48.459	97	366	623691	357	191267	192295	348	9.82e-109	yHMPu5000035654_Tortispora_ganteri	Trigonopsidaceae
GAL10_2	flattened_line_86	57.726	95	351	23144	343	17886	18908	395	1.61e-125	yHMPu5000035654_Tortispora_ganteri	Trigonopsidaceae
XYL1_2	flattened_line_10	59.223	98	315	384916	309	207254	206328	383	8.02e-122	yHMPu5000035654_Tortispora_ganteri	Trigonopsidaceae
XYL1_2	flattened_line_4	40.333	94	315	623691	300	232291	233106	200	3.26e-58	yHMPu5000035654_Tortispora_ganteri	Trigonopsidaceae
GAL1_2	flattened_line_12	40.117	98	512	358690	511	38083	39519	304	2.43e-91	yHMPu5000035654_Tortispora_ganteri	Trigonopsidaceae
GAL1	NODE_2_length_1055940_cov_18.7611_ID_4341	43.701	95	525	1055940	508	800033	801526	385	2.50e-119	yHMPu5000035243_Zygoascus_meyerae	Dipodascaceae/Trichomonascaceae
GAL7	NODE_7_length_674142_cov_18.8803_ID_1132	49.041	97	366	674142	365	354775	355827	349	5.19e-109	yHMPu5000035243_Zygoascus_meyerae	Dipodascaceae/Trichomonascaceae
GAL10_2	NODE_7_length_674142_cov_18.8803_ID_1132	61.671	95	351	674142	347	105636	106676	437	5.46e-140	yHMPu5000035243_Zygoascus_meyerae	Dipodascaceae/Trichomonascaceae
XYL1_2	NODE_3_length_863959_cov_18.7832_ID_1457	52.459	97	315	863959	305	529956	529042	340	1.27e-106	yHMPu5000035243_Zygoascus_meyerae	Dipodascaceae/Trichomonascaceae
GAL1_2	NODE_2_length_1055940_cov_18.7611_ID_4341	44.272	98	512	1055940	515	800006	801526	390	5.27e-121	yHMPu5000035243_Zygoascus_meyerae	Dipodascaceae/Trichomonascaceae
GAL1	ham-_s747	57.640	98	525	47806	517	24324	22786	571	0.0	Metschnikowia_hamakuensis	CUG-Ser1
GAL10	ham-_s747	63.075	90	761	47806	696	24864	26948	907	0.0	Metschnikowia_hamakuensis	CUG-Ser1
GAL7	ham-_s747	67.112	99	366	47806	374	30514	31635	543	1.52e-176	Metschnikowia_hamakuensis	CUG-Ser1
GAL10_2	ham-_s747	68.437	97	351	47806	339	24876	25892	491	1.64e-158	Metschnikowia_hamakuensis	CUG-Ser1
XYL1_2	ham-_s117	64.013	99	315	371955	314	337368	338309	446	1.97e-143	Metschnikowia_hamakuensis	CUG-Ser1
GAL1_2	ham-_s747	55.030	98	512	47806	507	24306	22786	548	1.15e-175	Metschnikowia_hamakuensis	CUG-Ser1
GAL1	NODE_6_length_334944_cov_12.2087_ID_4781	48.148	98	525	334944	513	122029	120512	467	9.74e-148	yHMPu5000035252_Yamadazyma_nakazawae	CUG-Ser1
GAL10	NODE_6_length_334944_cov_12.2087_ID_4781	62.865	89	761	334944	684	123039	125087	897	0.0	yHMPu5000035252_Yamadazyma_nakazawae	CUG-Ser1
GAL7	NODE_6_length_334944_cov_12.2087_ID_4781	66.667	99	366	334944	363	126481	125411	526	6.61e-171	yHMPu5000035252_Yamadazyma_nakazawae	CUG-Ser1
LAC9	NODE_17_length_225366_cov_13.4869_ID_18054	50.072	99	691	225366	693	192328	190364	655	0.0	yHMPu5000035252_Yamadazyma_nakazawae	CUG-Ser1
GAL10_2	NODE_6_length_334944_cov_12.2087_ID_4781	70.118	96	351	334944	338	123039	124052	515	3.10e-167	yHMPu5000035252_Yamadazyma_nakazawae	CUG-Ser1
XYL1_2	NODE_1_length_754808_cov_12.3332_ID_9967	53.846	99	315	754808	312	244273	243344	348	1.99e-109	yHMPu5000035252_Yamadazyma_nakazawae	CUG-Ser1
GAL1_2	NODE_6_length_334944_cov_12.2087_ID_4781	42.829	99	512	334944	509	122026	120509	422	2.27e-132	yHMPu5000035252_Yamadazyma_nakazawae	CUG-Ser1
GAL7	gi|1002317474|dbj|BCIW01000015.1|	48.352	97	366	594222	364	58006	56948	335	4.50e-104	Yarrowia_deformans	Dipodascaceae/Trichomonascaceae
GAL10_2	gi|1002317471|dbj|BCIW01000018.1|	59.490	97	351	471259	353	352276	353334	436	2.22e-139	Yarrowia_deformans	Dipodascaceae/Trichomonascaceae
XYL1_2	gi|1002317488|dbj|BCIW01000001.1|	46.965	99	315	2434256	313	1528890	1529822	291	2.15e-89	Yarrowia_deformans	Dipodascaceae/Trichomonascaceae
GAL1	haw-_s558	57.722	99	525	133339	518	26951	25410	573	0.0	Metschnikowia_hawaiiensis	CUG-Ser1
GAL10	haw-_s558	62.644	90	761	133339	696	27507	29591	899	0.0	Metschnikowia_hawaiiensis	CUG-Ser1
GAL7	haw-_s558	67.380	99	366	133339	374	32704	33825	545	3.41e-177	Metschnikowia_hawaiiensis	CUG-Ser1
GAL10_2	haw-_s558	68.437	97	351	133339	339	27519	28535	490	2.26e-158	Metschnikowia_hawaiiensis	CUG-Ser1
XYL1_2	haw-_s178	64.331	99	315	183277	314	135272	136213	447	7.53e-144	Metschnikowia_hawaiiensis	CUG-Ser1
GAL1_2	haw-_s558	54.175	99	512	133339	515	26930	25386	550	2.09e-176	Metschnikowia_hawaiiensis	CUG-Ser1
LAC9	NODE_8_length_429335_cov_42.3132_ID_15	44.556	99	691	429335	698	44504	46477	602	0.0	yHMPu5000034902_Ogataea_minuta	Pichiaceae
XYL1_2	NODE_3_length_1291677_cov_39.2896_ID_5	54.140	99	315	1291677	314	1258473	1257532	372	7.29e-118	yHMPu5000034902_Ogataea_minuta	Pichiaceae
XYL1_2	NODE_6_length_997536_cov_39.9545_ID_11	53.822	99	315	997536	314	215823	216761	340	7.07e-107	yHMPu5000034902_Ogataea_minuta	Pichiaceae
GAL1	LAQU0S24	46.169	98	525	92571	522	47576	49123	409	1.79e-127	Lachancea_quebecensis	Saccharomycetaceae
GAL10	LAQU0S24	47.920	91	761	92571	649	47088	45169	570	1.10e-179	Lachancea_quebecensis	Saccharomycetaceae
GAL10	LAQU0S24	46.377	91	761	92571	69	47246	47040	71.2	6.19e-13	Lachancea_quebecensis	Saccharomycetaceae
GAL7	LAQU0S24	54.670	99	366	92571	364	44546	43476	421	4.20e-134	Lachancea_quebecensis	Saccharomycetaceae
LAC9	LAQU0S08	47.761	76	691	447509	67	217733	217533	68.6	3.73e-12	Lachancea_quebecensis	Saccharomycetaceae
GAL10_2	LAQU0S24	60.797	85	351	92571	301	47088	46186	385	5.70e-122	Lachancea_quebecensis	Saccharomycetaceae
XYL1_2	LAQU0S04	56.230	98	315	828126	313	63464	64402	372	6.29e-118	Lachancea_quebecensis	Saccharomycetaceae
GAL1_2	LAQU0S24	44.082	94	512	92571	490	47663	49123	387	3.66e-120	Lachancea_quebecensis	Saccharomycetaceae
GAL1	ref|NW_001813684.1|	43.351	97	525	2574663	579	816760	818466	419	6.75e-131	Lodderomyces_elongisporus	CUG-Ser1
GAL10	ref|NW_001813684.1|	59.286	91	761	2574663	700	815469	813406	831	0.0	Lodderomyces_elongisporus	CUG-Ser1
GAL7	ref|NW_001813684.1|	69.945	99	366	2574663	366	810311	809226	547	5.14e-178	Lodderomyces_elongisporus	CUG-Ser1
GAL10_2	ref|NW_001813684.1|	67.930	96	351	2574663	343	815424	814396	491	1.06e-158	Lodderomyces_elongisporus	CUG-Ser1
GAL1	flattened_line_301	49.803	97	525	27695	508	14708	16201	469	3.30e-148	yHMPu5000034998_Cephaloascus_albidus	CUG-Ser1
GAL1	flattened_line_211	50.197	97	525	49860	508	1950	3443	461	3.13e-145	yHMPu5000034998_Cephaloascus_albidus	CUG-Ser1
GAL10	flattened_line_301	55.286	90	761	27695	700	13311	11224	757	0.0	yHMPu5000034998_Cephaloascus_albidus	CUG-Ser1
GAL7	flattened_line_211	59.669	99	366	49860	362	3799	4866	455	7.04e-146	yHMPu5000034998_Cephaloascus_albidus	CUG-Ser1
GAL7	flattened_line_301	58.840	99	366	27695	362	20090	21157	447	4.65e-143	yHMPu5000034998_Cephaloascus_albidus	CUG-Ser1
GAL10_2	flattened_line_301	67.751	97	351	27695	338	13299	12292	483	5.35e-156	yHMPu5000034998_Cephaloascus_albidus	CUG-Ser1
XYL1_2	flattened_line_30	61.146	99	315	179808	314	9124	10065	411	2.00e-131	yHMPu5000034998_Cephaloascus_albidus	CUG-Ser1
GAL1_2	flattened_line_301	47.316	97	512	27695	503	14708	16195	453	7.57e-143	yHMPu5000034998_Cephaloascus_albidus	CUG-Ser1
GAL1_2	flattened_line_211	45.618	97	512	49860	502	1950	3437	443	2.76e-139	yHMPu5000034998_Cephaloascus_albidus	CUG-Ser1
LAC9	gb|AZAH01000003.1|	45.833	70	691	1035239	72	126126	126341	71.6	3.91e-13	Eremothecium_coryli	Saccharomycetaceae
XYL1_2	gb|AZAH01000002.1|	57.944	99	315	1105492	321	957432	958394	372	4.07e-118	Eremothecium_coryli	Saccharomycetaceae
LAC9	NODE_34_length_152273_cov_66.6081_ID_67	42.254	69	691	152273	71	65935	65732	65.5	4.60e-11	yHMPu5000034946_Ambrosiozyma_oregonensis	Pichiaceae
XYL1_2	NODE_29_length_182628_cov_72.764_ID_57	56.508	99	315	182628	315	142535	143476	380	2.05e-120	yHMPu5000034946_Ambrosiozyma_oregonensis	Pichiaceae
XYL1_2	NODE_63_length_50841_cov_125.583_ID_125	52.866	99	315	50841	314	49353	50291	361	5.15e-114	yHMPu5000034946_Ambrosiozyma_oregonensis	Pichiaceae
GAL1	scaffold_1	58.008	97	525	5390915	512	1382312	1383841	553	1.53e-177	Metschnikowia_bicuspidata	CUG-Ser1
GAL10	scaffold_1	60.905	95	761	5390915	729	1381706	1379520	906	0.0	Metschnikowia_bicuspidata	CUG-Ser1
GAL7	scaffold_1	69.945	99	366	5390915	366	1377580	1376492	547	5.62e-178	Metschnikowia_bicuspidata	CUG-Ser1
GAL10_2	scaffold_1	69.322	97	351	5390915	339	1381565	1380549	499	1.22e-161	Metschnikowia_bicuspidata	CUG-Ser1
XYL1_2	scaffold_7	64.127	100	315	691898	315	287550	288494	449	1.68e-144	Metschnikowia_bicuspidata	CUG-Ser1
XYL1_2	scaffold_2	42.342	97	315	2563417	111	2451742	2451428	87.4	5.17e-39	Metschnikowia_bicuspidata	CUG-Ser1
GAL1_2	scaffold_1	53.216	99	512	5390915	513	1382303	1383841	515	2.20e-164	Metschnikowia_bicuspidata	CUG-Ser1
GAL1	NODE_7_length_513372_cov_44.9289_ID_13	48.692	92	525	513372	497	102419	100950	426	2.11e-133	yHMPu5000034875_Tetrapisispora_fleetii	Saccharomycetaceae
GAL10	NODE_13_length_383961_cov_46.4506_ID_25	52.230	89	761	383961	695	277267	275213	703	0.0	yHMPu5000034875_Tetrapisispora_fleetii	Saccharomycetaceae
GAL7	NODE_7_length_513372_cov_44.9289_ID_13	61.813	99	366	513372	364	104090	105157	482	2.06e-155	yHMPu5000034875_Tetrapisispora_fleetii	Saccharomycetaceae
GAL10_2	NODE_13_length_383961_cov_46.4506_ID_25	62.874	95	351	383961	334	277261	276263	448	7.47e-144	yHMPu5000034875_Tetrapisispora_fleetii	Saccharomycetaceae
GAL10_2	NODE_39_length_16375_cov_55.7272_ID_77	58.912	94	351	16375	331	8062	9051	407	1.38e-129	yHMPu5000034875_Tetrapisispora_fleetii	Saccharomycetaceae
XYL1_2	NODE_14_length_380648_cov_45.9046_ID_27	56.386	99	315	380648	321	59853	58891	369	8.17e-117	yHMPu5000034875_Tetrapisispora_fleetii	Saccharomycetaceae
GAL1_2	NODE_7_length_513372_cov_44.9289_ID_13	43.496	94	512	513372	492	102419	100950	405	2.21e-126	yHMPu5000034875_Tetrapisispora_fleetii	Saccharomycetaceae
GAL1	kipT_s22	58.824	97	525	1014912	510	25284	23764	553	2.04e-177	Metschnikowia_kipukae	CUG-Ser1
GAL10	kipT_s22	61.606	90	761	1014912	685	25749	27800	900	0.0	Metschnikowia_kipukae	CUG-Ser1
GAL7	kipT_s22	67.218	99	366	1014912	363	29654	30742	540	1.67e-175	Metschnikowia_kipukae	CUG-Ser1
GAL10_2	kipT_s22	70.501	97	351	1014912	339	25761	26777	526	4.48e-171	Metschnikowia_kipukae	CUG-Ser1
XYL1_2	kipT_s22	64.013	99	315	1014912	314	721964	721023	446	1.34e-143	Metschnikowia_kipukae	CUG-Ser1
GAL1_2	kipT_s22	54.724	99	512	1014912	508	25284	23761	543	2.17e-174	Metschnikowia_kipukae	CUG-Ser1
GAL1	proT_s7	57.367	97	525	200221	509	14855	13338	573	0.0	Metschnikowia_proteae	CUG-Ser1
GAL10	proT_s7	62.147	91	761	200221	708	15351	17471	916	0.0	Metschnikowia_proteae	CUG-Ser1
GAL7	proT_s7	70.055	99	366	200221	364	19839	20930	560	0.0	Metschnikowia_proteae	CUG-Ser1
GAL10_2	proT_s7	65.527	96	351	200221	351	15381	16433	485	1.25e-156	Metschnikowia_proteae	CUG-Ser1
XYL1_2	proT_s28	62.739	99	315	654741	314	349516	348575	437	1.46e-140	Metschnikowia_proteae	CUG-Ser1
GAL1_2	proT_s7	54.941	98	512	200221	506	14855	13338	549	2.72e-176	Metschnikowia_proteae	CUG-Ser1
GAL1	NODE_19_length_208729_cov_44.5132_ID_3335	73.654	99	525	208729	520	194461	196008	764	0.0	yHMPu5000035335_Candida_blattae	CUG-Ser1
GAL10	NODE_19_length_208729_cov_44.5132_ID_3335	75.474	90	761	208729	685	193971	191917	1097	0.0	yHMPu5000035335_Candida_blattae	CUG-Ser1
GAL7	NODE_19_length_208729_cov_44.5132_ID_3335	78.846	99	366	208729	364	190356	189277	611	0.0	yHMPu5000035335_Candida_blattae	CUG-Ser1
LAC9	NODE_2_length_909348_cov_30.7933_ID_2051	45.441	99	691	909348	691	372981	370999	607	0.0	yHMPu5000035335_Candida_blattae	CUG-Ser1
GAL10_2	NODE_19_length_208729_cov_44.5132_ID_3335	69.501	97	351	208729	341	193968	192946	508	1.50e-164	yHMPu5000035335_Candida_blattae	CUG-Ser1
XYL1_2	NODE_9_length_485867_cov_26.3769_ID_2296	67.516	99	315	485867	314	468472	467531	459	4.66e-148	yHMPu5000035335_Candida_blattae	CUG-Ser1
XYL1_2	NODE_1_length_1351318_cov_29.0491_ID_2023	60.317	100	315	1351318	315	1318713	1319654	412	7.73e-132	yHMPu5000035335_Candida_blattae	CUG-Ser1
GAL1_2	NODE_19_length_208729_cov_44.5132_ID_3335	55.859	99	512	208729	512	194473	196008	575	0.0	yHMPu5000035335_Candida_blattae	CUG-Ser1
LAC9	flattened_line_28	43.642	99	691	284727	692	249819	248011	538	1.09e-169	yHMPu5000034897_Ogataea_glucozyma	Pichiaceae
LAC9	flattened_line_13	41.558	69	691	385691	77	29034	29264	75.1	4.26e-14	yHMPu5000034897_Ogataea_glucozyma	Pichiaceae
XYL1_2	flattened_line_74	57.006	99	315	107513	314	25335	24397	386	8.90e-123	yHMPu5000034897_Ogataea_glucozyma	Pichiaceae
LAC9	NODE_3_length_1190395_cov_43.5002_ID_5	41.096	74	691	1190395	73	572556	572338	69.7	1.46e-12	yHMPu5000034615_Saturnispora_zaruensis	Pichiaceae
XYL1_2	NODE_2_length_1328254_cov_42.4867_ID_3	56.410	99	315	1328254	312	502039	501107	380	6.66e-121	yHMPu5000034615_Saturnispora_zaruensis	Pichiaceae
GAL1	flattened_line_15	47.686	92	525	451623	497	53747	52278	414	2.66e-129	yHMPu5000034876_Tetrapisispora_iriomotensis	Saccharomycetaceae
GAL10	flattened_line_19	51.773	91	761	414247	705	308753	306672	698	0.0	yHMPu5000034876_Tetrapisispora_iriomotensis	Saccharomycetaceae
GAL7	flattened_line_15	59.890	99	366	451623	364	55655	56725	471	1.21e-151	yHMPu5000034876_Tetrapisispora_iriomotensis	Saccharomycetaceae
GAL10_2	flattened_line_19	63.174	95	351	414247	334	308720	307722	438	2.21e-140	yHMPu5000034876_Tetrapisispora_iriomotensis	Saccharomycetaceae
GAL10_2	flattened_line_104	60.121	94	351	4702	331	554	1543	420	7.07e-136	yHMPu5000034876_Tetrapisispora_iriomotensis	Saccharomycetaceae
XYL1_2	flattened_line_27	58.786	98	315	367053	313	309431	310369	377	1.57e-119	yHMPu5000034876_Tetrapisispora_iriomotensis	Saccharomycetaceae
GAL1_2	flattened_line_15	43.089	94	512	451623	492	53747	52278	404	7.89e-126	yHMPu5000034876_Tetrapisispora_iriomotensis	Saccharomycetaceae
XYL1_2	CACA0S27	56.075	99	315	1252849	321	551612	552574	352	7.44e-111	Nakaseomyces_castellii	Saccharomycetaceae
LAC12_3	NODE_8_length_401942_cov_32.945_ID_2553	41.905	98	533	401942	105	28223	27909	95.9	3.73e-89	yHMPu5000035641_Yamadazyma_scolyti	CUG-Ser1
LAC4	NODE_3_length_891353_cov_30.1887_ID_1825	52.780	99	1014	891353	1025	359337	356347	1028	0.0	yHMPu5000035641_Yamadazyma_scolyti	CUG-Ser1
GAL1	NODE_2_length_1067750_cov_25.7923_ID_1649	49.027	97	525	1067750	514	684198	682681	474	3.94e-150	yHMPu5000035641_Yamadazyma_scolyti	CUG-Ser1
GAL10	NODE_2_length_1067750_cov_25.7923_ID_1649	61.230	91	761	1067750	699	684851	686935	876	0.0	yHMPu5000035641_Yamadazyma_scolyti	CUG-Ser1
GAL7	NODE_2_length_1067750_cov_25.7923_ID_1649	70.055	99	366	1067750	364	688209	687139	548	1.30e-178	yHMPu5000035641_Yamadazyma_scolyti	CUG-Ser1
GAL10_2	NODE_2_length_1067750_cov_25.7923_ID_1649	71.893	96	351	1067750	338	684887	685900	514	4.91e-167	yHMPu5000035641_Yamadazyma_scolyti	CUG-Ser1
XYL1_2	NODE_7_length_412794_cov_29.0303_ID_3442	52.427	98	315	412794	309	9595	8678	348	1.09e-109	yHMPu5000035641_Yamadazyma_scolyti	CUG-Ser1
GAL1_2	NODE_2_length_1067750_cov_25.7923_ID_1649	43.418	99	512	1067750	509	684201	682681	435	1.37e-136	yHMPu5000035641_Yamadazyma_scolyti	CUG-Ser1
XYL1_2	NODE_19_length_174291_cov_14.3692_ID_15306	55.063	99	315	174291	316	95687	94746	369	1.03e-116	yHMPu5000035046_Barnettozyma_populi	Phaffomycetaceae
XYL1_2	NODE_19_length_174291_cov_14.3692_ID_15306	63.889	99	315	174291	108	101265	101588	151	3.26e-41	yHMPu5000035046_Barnettozyma_populi	Phaffomycetaceae
XYL1_2	NODE_2_length_837960_cov_13.6015_ID_4467	56.962	99	315	837960	316	690658	691605	360	8.37e-114	yHMPu5000035046_Barnettozyma_populi	Phaffomycetaceae
XYL1_2	NODE_7_length_436048_cov_13.5576_ID_3675	47.649	100	315	436048	319	207369	206434	303	7.53e-94	yHMPu5000035046_Barnettozyma_populi	Phaffomycetaceae
GAL1	NODE_16_length_303169_cov_10.538_ID_8213	58.130	94	525	303169	492	49906	51381	559	1.51e-179	yHMPu5000035297_Priceomyces_castillae	CUG-Ser1
GAL10	NODE_16_length_303169_cov_10.538_ID_8213	62.317	90	761	303169	682	49240	47216	870	0.0	yHMPu5000035297_Priceomyces_castillae	CUG-Ser1
GAL7	NODE_16_length_303169_cov_10.538_ID_8213	68.595	99	366	303169	363	44908	43841	523	1.39e-169	yHMPu5000035297_Priceomyces_castillae	CUG-Ser1
LAC9	NODE_23_length_148614_cov_12.63_ID_5823	47.483	99	691	148614	735	4059	6257	669	0.0	yHMPu5000035297_Priceomyces_castillae	CUG-Ser1
GAL10_2	NODE_16_length_303169_cov_10.538_ID_8213	70.060	96	351	303169	334	49234	48233	499	1.08e-161	yHMPu5000035297_Priceomyces_castillae	CUG-Ser1
XYL1_2	NODE_38_length_81238_cov_9.31503_ID_7687	60.952	99	315	81238	315	29476	28532	399	2.61e-127	yHMPu5000035297_Priceomyces_castillae	CUG-Ser1
GAL1_2	NODE_16_length_303169_cov_10.538_ID_8213	47.047	98	512	303169	508	49858	51381	467	9.64e-148	yHMPu5000035297_Priceomyces_castillae	CUG-Ser1
LAC4	NODE_14_length_356149_cov_25.4901_ID_2492	52.083	84	1014	356149	192	281974	282549	205	1.04e-79	yHMPu5000035665_Middelhovenomyces_tepae	Dipodascaceae/Trichomonascaceae
LAC4	NODE_14_length_356149_cov_25.4901_ID_2492	48.413	84	1014	356149	126	281405	281782	121	5.73e-28	yHMPu5000035665_Middelhovenomyces_tepae	Dipodascaceae/Trichomonascaceae
LAC4	NODE_14_length_356149_cov_25.4901_ID_2492	52.899	84	1014	356149	138	280695	281102	107	1.98e-23	yHMPu5000035665_Middelhovenomyces_tepae	Dipodascaceae/Trichomonascaceae
GAL7	NODE_2_length_1239734_cov_23.249_ID_1403	47.297	98	366	1239734	370	639037	637955	337	1.28e-104	yHMPu5000035665_Middelhovenomyces_tepae	Dipodascaceae/Trichomonascaceae
GAL10_2	NODE_1_length_1691314_cov_23.5033_ID_3491	60.542	98	351	1691314	332	138203	137208	423	5.63e-135	yHMPu5000035665_Middelhovenomyces_tepae	Dipodascaceae/Trichomonascaceae
XYL1_2	NODE_1_length_1691314_cov_23.5033_ID_3491	51.768	98	315	1691314	311	1533086	1534018	337	1.30e-105	yHMPu5000035665_Middelhovenomyces_tepae	Dipodascaceae/Trichomonascaceae
LAC12_3	flattened_line_1	48.571	98	533	725539	35	257696	257592	40.8	4.77e-14	yHMPu5000035651_Torulaspora_microellipsoides	Saccharomycetaceae
GAL1	flattened_line_11	48.119	92	525	573178	505	212272	210773	404	1.26e-125	yHMPu5000035651_Torulaspora_microellipsoides	Saccharomycetaceae
GAL10	flattened_line_11	52.874	89	761	573178	696	213194	215266	714	0.0	yHMPu5000035651_Torulaspora_microellipsoides	Saccharomycetaceae
GAL7	flattened_line_11	60.882	99	366	573178	363	216038	217102	469	5.80e-151	yHMPu5000035651_Torulaspora_microellipsoides	Saccharomycetaceae
GAL10_2	flattened_line_11	63.235	96	351	573178	340	213197	214216	449	4.51e-144	yHMPu5000035651_Torulaspora_microellipsoides	Saccharomycetaceae
XYL1_2	flattened_line_15	56.646	98	315	506894	316	125385	124438	366	5.46e-116	yHMPu5000035651_Torulaspora_microellipsoides	Saccharomycetaceae
GAL1_2	flattened_line_11	42.574	94	512	573178	505	212281	210773	383	9.21e-119	yHMPu5000035651_Torulaspora_microellipsoides	Saccharomycetaceae
GAL7	flattened_line_2	48.739	97	366	728799	357	493558	494565	342	2.49e-106	yHMPu5000034661_Dipodascus_albidus	Dipodascaceae/Trichomonascaceae
GAL10_2	flattened_line_34	58.592	97	351	219061	355	77618	78682	416	1.31e-132	yHMPu5000034661_Dipodascus_albidus	Dipodascaceae/Trichomonascaceae
XYL1_2	flattened_line_40	52.716	98	315	206592	313	202192	203127	340	1.03e-106	yHMPu5000034661_Dipodascus_albidus	Dipodascaceae/Trichomonascaceae
LAC9	NODE_2_length_837746_cov_20.7076_ID_3	41.096	74	691	837746	73	408218	408436	69.3	1.95e-12	yHMPu5000034610_Saturnispora_hagleri	Pichiaceae
XYL1_2	NODE_27_length_128716_cov_20.5214_ID_53	55.732	99	315	128716	314	109395	108457	376	1.65e-119	yHMPu5000034610_Saturnispora_hagleri	Pichiaceae
LAC9	NODE_53_length_74688_cov_39.8702_ID_37054	43.836	76	691	74688	73	11755	11537	75.1	4.37e-14	yHMPu5000035675_Kregervanrija_fluxuum	Pichiaceae
XYL1_2	NODE_3_length_400669_cov_39.5315_ID_28686	57.188	99	315	400669	313	231288	232223	388	2.28e-123	yHMPu5000035675_Kregervanrija_fluxuum	Pichiaceae
GAL1	emb|HE576752|	47.610	93	525	3019861	502	2032679	2034160	420	2.98e-131	Naumovozyma_castellii	Saccharomycetaceae
GAL1	emb|HE576756|	46.123	92	525	835708	503	326666	325182	399	3.51e-124	Naumovozyma_castellii	Saccharomycetaceae
GAL10	emb|HE576756|	52.525	89	761	835708	693	327611	329671	709	0.0	Naumovozyma_castellii	Saccharomycetaceae
GAL7	emb|HE576752|	60.811	99	366	3019861	370	2031377	2030304	474	1.39e-152	Naumovozyma_castellii	Saccharomycetaceae
GAL7	emb|HE576756|	60.000	99	366	835708	370	330162	331235	470	3.11e-151	Naumovozyma_castellii	Saccharomycetaceae
GAL10_2	emb|HE576756|	67.365	95	351	835708	334	327620	328621	471	5.77e-152	Naumovozyma_castellii	Saccharomycetaceae
XYL1_2	emb|HE576752|	54.037	100	315	3019861	322	1316410	1317375	359	1.51e-113	Naumovozyma_castellii	Saccharomycetaceae
GAL1_2	emb|HE576752|	41.532	94	512	3019861	496	2032679	2034160	398	9.08e-124	Naumovozyma_castellii	Saccharomycetaceae
GAL1_2	emb|HE576756|	42.604	96	512	835708	507	326690	325179	387	3.36e-120	Naumovozyma_castellii	Saccharomycetaceae
LAC4	NODE_4_length_841044_cov_71.5186_ID_7	43.893	99	1014	841044	1048	103761	106841	807	0.0	yHMPu5000034903_Ogataea_naganishii	Pichiaceae
GAL1	NODE_4_length_841044_cov_71.5186_ID_7	46.199	97	525	841044	513	95344	93836	406	2.16e-126	yHMPu5000034903_Ogataea_naganishii	Pichiaceae
GAL10	NODE_4_length_841044_cov_71.5186_ID_7	51.184	96	761	841044	760	91545	89293	735	0.0	yHMPu5000034903_Ogataea_naganishii	Pichiaceae
GAL7	NODE_4_length_841044_cov_71.5186_ID_7	60.598	99	366	841044	368	93111	92011	469	8.74e-151	yHMPu5000034903_Ogataea_naganishii	Pichiaceae
LAC9	NODE_7_length_679996_cov_70.6581_ID_13	43.038	70	691	679996	79	126149	125922	70.1	1.49e-12	yHMPu5000034903_Ogataea_naganishii	Pichiaceae
GAL10_2	NODE_4_length_841044_cov_71.5186_ID_7	66.959	97	351	841044	342	91395	90376	481	2.43e-155	yHMPu5000034903_Ogataea_naganishii	Pichiaceae
XYL1_2	NODE_1_length_1633205_cov_71.5147_ID_1	58.280	99	315	1633205	314	558388	559329	400	7.90e-128	yHMPu5000034903_Ogataea_naganishii	Pichiaceae
XYL1_2	NODE_9_length_518950_cov_71.5829_ID_17	57.325	99	315	518950	314	81672	80731	397	9.63e-127	yHMPu5000034903_Ogataea_naganishii	Pichiaceae
XYL1_2	NODE_10_length_515802_cov_76.8733_ID_19	46.395	100	315	515802	319	492977	493912	290	2.68e-89	yHMPu5000034903_Ogataea_naganishii	Pichiaceae
GAL1_2	NODE_4_length_841044_cov_71.5186_ID_7	44.554	97	512	841044	505	95344	93842	399	2.46e-124	yHMPu5000034903_Ogataea_naganishii	Pichiaceae
XYL1_2	scf7180000042049	58.095	100	315	28071	315	16292	15348	389	2.12e-123	yHMPu5000026142_Citeromyces_matritensis	Pichiaceae
GAL7	emb|CCBN010000022.1|	50.704	97	366	313014	355	275934	274921	364	3.96e-114	Geotrichum_candidum	Dipodascaceae/Trichomonascaceae
LAC9	emb|CCBN010000003.1|	42.647	82	691	1796091	68	1676102	1676305	66.2	4.11e-11	Geotrichum_candidum	Dipodascaceae/Trichomonascaceae
GAL10_2	emb|CCBN010000010.1|	59.312	97	351	918757	349	143063	142017	422	1.29e-134	Geotrichum_candidum	Dipodascaceae/Trichomonascaceae
XYL1_2	emb|CCBN010000006.1|	50.641	99	315	1264337	312	393596	394531	340	2.67e-106	Geotrichum_candidum	Dipodascaceae/Trichomonascaceae
GAL10_2	gb|LBNK01000002.1|	51.969	96	351	1005873	381	650063	651205	394	4.78e-125	Candida_apicola	Dipodascaceae/Trichomonascaceae
GAL1	NODE_8_length_308350_cov_29.7871_ID_15	48.485	92	525	308350	495	96518	95052	412	2.37e-128	yHMPu5000035629_Yueomyces_sinensis	Saccharomycetaceae
GAL1	NODE_40_length_109054_cov_35.5454_ID_79	41.109	92	525	109054	523	103338	104882	367	5.46e-113	yHMPu5000035629_Yueomyces_sinensis	Saccharomycetaceae
GAL10	NODE_8_length_308350_cov_29.7871_ID_15	49.797	93	761	308350	739	97366	99564	696	0.0	yHMPu5000035629_Yueomyces_sinensis	Saccharomycetaceae
GAL7	NODE_8_length_308350_cov_29.7871_ID_15	59.504	99	366	308350	363	100437	101507	467	5.55e-150	yHMPu5000035629_Yueomyces_sinensis	Saccharomycetaceae
LAC9	NODE_10_length_299503_cov_30.4291_ID_19	40.625	81	691	299503	96	264568	264293	72.4	2.77e-13	yHMPu5000035629_Yueomyces_sinensis	Saccharomycetaceae
GAL10_2	NODE_8_length_308350_cov_29.7871_ID_15	64.897	96	351	308350	339	97504	98517	463	5.58e-149	yHMPu5000035629_Yueomyces_sinensis	Saccharomycetaceae
XYL1_2	NODE_28_length_140855_cov_31.983_ID_55	57.009	99	315	140855	321	108279	107317	373	2.61e-118	yHMPu5000035629_Yueomyces_sinensis	Saccharomycetaceae
XYL1_2	NODE_65_length_47846_cov_30.0712_ID_129	57.556	97	315	47846	311	7431	6499	370	2.25e-117	yHMPu5000035629_Yueomyces_sinensis	Saccharomycetaceae
XYL1_2	NODE_159_length_4719_cov_33.1861_ID_317	57.235	97	315	4719	311	2936	2004	368	2.61e-117	yHMPu5000035629_Yueomyces_sinensis	Saccharomycetaceae
GAL1_2	NODE_40_length_109054_cov_35.5454_ID_79	41.210	95	512	109054	529	103314	104882	383	1.20e-118	yHMPu5000035629_Yueomyces_sinensis	Saccharomycetaceae
GAL1_2	NODE_8_length_308350_cov_29.7871_ID_15	41.870	94	512	308350	492	96518	95052	377	1.07e-116	yHMPu5000035629_Yueomyces_sinensis	Saccharomycetaceae
XYL1_2	gb|AADM01000256.1|	56.075	99	315	65621	321	7428	6466	366	7.26e-116	Lachancea_waltii	Saccharomycetaceae
GAL1	flattened_line_25	48.538	97	525	295572	513	156024	154534	444	1.81e-139	yHMPu5000034990_Candida_corydali	CUG-Ser1
GAL10	flattened_line_25	60.174	90	761	295572	688	156381	158399	840	0.0	yHMPu5000034990_Candida_corydali	CUG-Ser1
GAL7	flattened_line_25	69.421	99	366	295572	363	160328	161392	535	5.32e-174	yHMPu5000034990_Candida_corydali	CUG-Ser1
GAL10_2	flattened_line_25	68.421	97	351	295572	342	156396	157412	489	2.56e-158	yHMPu5000034990_Candida_corydali	CUG-Ser1
XYL1_2	flattened_line_43	64.968	99	315	185152	314	91722	90781	438	6.37e-141	yHMPu5000034990_Candida_corydali	CUG-Ser1
GAL1_2	flattened_line_25	44.814	99	512	295572	511	156024	154534	429	1.34e-134	yHMPu5000034990_Candida_corydali	CUG-Ser1
LAC4	NODE_1_length_1511766_cov_19.3565_ID_781	49.951	99	1014	1511766	1027	5956	9000	959	0.0	yHMPu5000035662_Meyerozyma_caribbica	CUG-Ser1
GAL1	NODE_8_length_605226_cov_19.2795_ID_1056	63.969	99	525	605226	519	81283	82839	658	0.0	yHMPu5000035662_Meyerozyma_caribbica	CUG-Ser1
GAL10	NODE_8_length_605226_cov_19.2795_ID_1056	71.942	90	761	605226	695	80672	78588	1057	0.0	yHMPu5000035662_Meyerozyma_caribbica	CUG-Ser1
GAL7	NODE_8_length_605226_cov_19.2795_ID_1056	68.681	99	366	605226	364	76098	75016	544	5.04e-177	yHMPu5000035662_Meyerozyma_caribbica	CUG-Ser1
LAC9	NODE_6_length_736192_cov_18.5434_ID_1264	47.246	99	691	736192	690	359865	361781	636	0.0	yHMPu5000035662_Meyerozyma_caribbica	CUG-Ser1
GAL10_2	NODE_8_length_605226_cov_19.2795_ID_1056	70.674	97	351	605226	341	80660	79638	518	4.39e-168	yHMPu5000035662_Meyerozyma_caribbica	CUG-Ser1
XYL1_2	NODE_15_length_185063_cov_26.2943_ID_1655	72.063	100	315	185063	315	8616	9560	491	2.18e-159	yHMPu5000035662_Meyerozyma_caribbica	CUG-Ser1
XYL1_2	NODE_9_length_596901_cov_18.4558_ID_1197	63.376	99	315	596901	314	410293	411234	438	5.70e-141	yHMPu5000035662_Meyerozyma_caribbica	CUG-Ser1
GAL1_2	NODE_8_length_605226_cov_19.2795_ID_1056	56.530	99	512	605226	513	81301	82839	589	0.0	yHMPu5000035662_Meyerozyma_caribbica	CUG-Ser1
LAC12_3	flattened_line_56	46.667	98	533	174614	525	86183	87751	499	1.57e-158	yHMPu5000034667_Blastobotrys_serpentis	Dipodascaceae/Trichomonascaceae
LAC12_3	flattened_line_56	46.731	98	533	174614	520	88582	90135	490	1.81e-155	yHMPu5000034667_Blastobotrys_serpentis	Dipodascaceae/Trichomonascaceae
LAC4	flattened_line_18	47.891	87	1014	286310	403	162629	163798	370	2.64e-108	yHMPu5000034667_Blastobotrys_serpentis	Dipodascaceae/Trichomonascaceae
LAC4	flattened_line_18	48.663	87	1014	286310	187	161791	162342	147	5.72e-36	yHMPu5000034667_Blastobotrys_serpentis	Dipodascaceae/Trichomonascaceae
GAL1	flattened_line_16	42.912	99	525	287083	522	76556	78085	419	7.64e-131	yHMPu5000034667_Blastobotrys_serpentis	Dipodascaceae/Trichomonascaceae
GAL7	flattened_line_30	50.134	98	366	234196	373	33038	34120	359	1.87e-112	yHMPu5000034667_Blastobotrys_serpentis	Dipodascaceae/Trichomonascaceae
LAC9	flattened_line_4	41.102	81	691	494611	635	4820	2961	457	1.28e-141	yHMPu5000034667_Blastobotrys_serpentis	Dipodascaceae/Trichomonascaceae
GAL10_2	flattened_line_84	60.671	91	351	115466	328	46425	45442	409	2.99e-130	yHMPu5000034667_Blastobotrys_serpentis	Dipodascaceae/Trichomonascaceae
XYL1_2	flattened_line_167	53.035	98	315	27469	313	4058	4993	339	1.80e-106	yHMPu5000034667_Blastobotrys_serpentis	Dipodascaceae/Trichomonascaceae
XYL1_2	flattened_line_82	40.453	98	315	122106	309	58423	57557	209	4.05e-61	yHMPu5000034667_Blastobotrys_serpentis	Dipodascaceae/Trichomonascaceae
XYL1_2	flattened_line_6	40.584	98	315	468513	308	362683	363546	208	6.09e-61	yHMPu5000034667_Blastobotrys_serpentis	Dipodascaceae/Trichomonascaceae
XYL1_2	flattened_line_64	40.127	99	315	158927	314	45157	44282	183	4.09e-52	yHMPu5000034667_Blastobotrys_serpentis	Dipodascaceae/Trichomonascaceae
GAL1_2	flattened_line_16	42.485	97	512	287083	499	76616	78085	390	4.77e-121	yHMPu5000034667_Blastobotrys_serpentis	Dipodascaceae/Trichomonascaceae
GAL1	NODE_18_length_201302_cov_18.8036_ID_4532	46.627	93	525	201302	504	80196	81689	407	7.04e-127	yHMPu5000026256_Zygotorulaspora_mrakii	Saccharomycetaceae
GAL10	NODE_18_length_201302_cov_18.8036_ID_4532	50.567	90	761	201302	706	79183	77087	694	0.0	yHMPu5000026256_Zygotorulaspora_mrakii	Saccharomycetaceae
GAL7	NODE_18_length_201302_cov_18.8036_ID_4532	60.714	99	366	201302	364	83179	82112	470	2.92e-151	yHMPu5000026256_Zygotorulaspora_mrakii	Saccharomycetaceae
GAL10_2	NODE_18_length_201302_cov_18.8036_ID_4532	63.582	95	351	201302	335	79150	78149	450	1.15e-144	yHMPu5000026256_Zygotorulaspora_mrakii	Saccharomycetaceae
XYL1_2	NODE_7_length_402487_cov_18.3106_ID_7148	57.460	99	315	402487	315	24373	25317	368	1.15e-116	yHMPu5000026256_Zygotorulaspora_mrakii	Saccharomycetaceae
GAL1_2	NODE_18_length_201302_cov_18.8036_ID_4532	42.886	94	512	201302	499	80199	81689	390	3.15e-121	yHMPu5000026256_Zygotorulaspora_mrakii	Saccharomycetaceae
XYL1_2	gi|1002316177|dbj|BCGC01000001.1|	53.333	99	315	3254712	315	103308	102367	358	3.01e-113	Candida_sorboxylosa	Pichiaceae
GAL1	scaffold_1	48.221	96	525	2639018	506	2147929	2146448	435	1.86e-136	Babjeviella_inositovora	CUG-Ser1
GAL10	scaffold_1	51.535	94	761	2639018	749	2149295	2151496	742	0.0	Babjeviella_inositovora	CUG-Ser1
GAL7	scaffold_1	62.022	99	366	2639018	366	2145518	2144445	474	1.05e-152	Babjeviella_inositovora	CUG-Ser1
GAL10_2	scaffold_1	65.089	96	351	2639018	338	2149406	2150410	475	4.76e-153	Babjeviella_inositovora	CUG-Ser1
XYL1_2	scaffold_13	57.278	99	315	479474	316	412513	413460	386	1.25e-122	Babjeviella_inositovora	CUG-Ser1
GAL1_2	scaffold_1	42.178	98	512	2639018	505	2147929	2146448	377	1.75e-116	Babjeviella_inositovora	CUG-Ser1
GAL1	gb|LMTL01000001.1|	50.097	97	525	220967	513	157448	155973	452	2.70e-142	Candida_sojae	CUG-Ser1
GAL10	gb|LMTL01000001.1|	62.811	90	761	220967	683	158556	160580	882	0.0	Candida_sojae	CUG-Ser1
GAL7	gb|LMTL01000001.1|	67.671	99	366	220967	365	163143	164219	516	4.57e-167	Candida_sojae	CUG-Ser1
GAL10_2	gb|LMTL01000001.1|	69.096	97	351	220967	343	158556	159584	498	2.26e-161	Candida_sojae	CUG-Ser1
GAL1_2	gb|LMTL01000001.1|	43.301	98	512	220967	515	157448	155970	407	3.85e-127	Candida_sojae	CUG-Ser1
LAC9	flattened_line_10	42.029	76	691	561230	69	179575	179781	68.6	3.04e-12	yHMPu5000034612_Saturnispora_saitoi	Pichiaceae
XYL1_2	flattened_line_12	55.414	99	315	531724	314	11977	11039	367	4.42e-116	yHMPu5000034612_Saturnispora_saitoi	Pichiaceae
LAC12_3	gi|1002316276|dbj|BCGD01000007.1|	100.000	100	533	1272478	533	1243032	1241434	1082	0.0	Candida_intermedia	CUG-Ser1
LAC4	gi|1002316276|dbj|BCGD01000007.1|	98.422	100	1014	1272478	1014	1244289	1247330	2001	0.0	Candida_intermedia	CUG-Ser1
GAL1	gi|1002316282|dbj|BCGD01000001.1|	99.238	100	525	2347092	525	1554038	1555612	1008	0.0	Candida_intermedia	CUG-Ser1
GAL1	gi|1002316277|dbj|BCGD01000006.1|	55.945	98	525	1295758	513	1186925	1185405	550	3.25e-176	Candida_intermedia	CUG-Ser1
GAL10	gi|1002316282|dbj|BCGD01000001.1|	97.610	99	761	2347092	753	1553778	1551520	1519	0.0	Candida_intermedia	CUG-Ser1
GAL7	gi|1002316282|dbj|BCGD01000001.1|	98.634	100	366	2347092	366	1549691	1548594	761	0.0	Candida_intermedia	CUG-Ser1
LAC9	gi|1002316277|dbj|BCGD01000006.1|	99.566	100	691	1295758	691	1191974	1189902	1429	0.0	Candida_intermedia	CUG-Ser1
LAC9	gi|1002316282|dbj|BCGD01000001.1|	44.813	99	691	2347092	694	1421811	1423826	580	0.0	Candida_intermedia	CUG-Ser1
LAC9	gi|1002316282|dbj|BCGD01000001.1|	44.286	99	691	2347092	70	1916961	1916752	64.7	6.67e-11	Candida_intermedia	CUG-Ser1
GAL10_2	gi|1002316277|dbj|BCGD01000006.1|	96.866	100	351	1295758	351	1189496	1188444	704	0.0	Candida_intermedia	CUG-Ser1
GAL10_2	gi|1002316282|dbj|BCGD01000001.1|	71.221	98	351	2347092	344	1553574	1552543	523	5.76e-170	Candida_intermedia	CUG-Ser1
XYL1_2	gi|1002316277|dbj|BCGD01000006.1|	98.730	100	315	1295758	315	1187247	1188191	646	0.0	Candida_intermedia	CUG-Ser1
XYL1_2	gi|1002316281|dbj|BCGD01000002.1|	65.924	99	315	2157493	314	135943	135002	462	2.08e-149	Candida_intermedia	CUG-Ser1
XYL1_2	gi|1002316282|dbj|BCGD01000001.1|	61.587	100	315	2347092	315	954383	955327	431	2.83e-138	Candida_intermedia	CUG-Ser1
GAL1_2	gi|1002316277|dbj|BCGD01000006.1|	99.414	100	512	1295758	512	1186925	1185390	1030	0.0	Candida_intermedia	CUG-Ser1
GAL1_2	gi|1002316282|dbj|BCGD01000001.1|	55.750	99	512	2347092	513	1554074	1555612	547	1.01e-175	Candida_intermedia	CUG-Ser1
GAL1	ref|NC_001134|	45.785	95	525	813184	522	279063	280604	399	6.21e-124	Saccharomyces_cerevisiae	Saccharomycetaceae
GAL1	ref|NC_001136|	44.960	92	525	1531933	496	463521	464990	392	1.27e-121	Saccharomyces_cerevisiae	Saccharomycetaceae
GAL10	ref|NC_001134|	52.354	90	761	813184	701	278343	276259	729	0.0	Saccharomyces_cerevisiae	Saccharomycetaceae
GAL7	ref|NC_001134|	60.331	99	366	813184	363	275512	274442	469	6.94e-151	Saccharomyces_cerevisiae	Saccharomycetaceae
GAL10_2	ref|NC_001134|	63.401	99	351	813184	347	278340	277300	471	9.12e-152	Saccharomyces_cerevisiae	Saccharomycetaceae
XYL1_2	ref|NC_001140|	53.727	99	315	562643	322	323421	324386	350	3.24e-110	Saccharomyces_cerevisiae	Saccharomycetaceae
GAL1_2	ref|NC_001136|	43.811	96	512	1531933	509	463491	464999	399	4.39e-124	Saccharomyces_cerevisiae	Saccharomycetaceae
GAL1_2	ref|NC_001134|	42.254	94	512	813184	497	279123	280604	389	7.11e-121	Saccharomyces_cerevisiae	Saccharomycetaceae
XYL1_2	gi|1002316410|dbj|BCGJ01000008.1|	58.974	100	315	822255	312	809687	810622	411	2.51e-131	Saccharomycopsis_malanga	CUG-Ser2
XYL1_2	gi|1002316414|dbj|BCGJ01000004.1|	58.654	99	315	1632271	312	825487	824552	395	6.73e-126	Saccharomycopsis_malanga	CUG-Ser2
GAL7	gi|1002316118|dbj|BCGO01000001.1|	53.315	97	366	2987201	362	2269293	2268253	379	1.63e-119	Starmerella_bombicola_JCM9596	Dipodascaceae/Trichomonascaceae
GAL10_2	gi|1002316117|dbj|BCGO01000002.1|	62.941	96	351	2890200	340	2392115	2391096	437	3.32e-140	Starmerella_bombicola_JCM9596	Dipodascaceae/Trichomonascaceae
LAC9	NODE_10_length_334870_cov_78.2175_ID_19	44.156	75	691	334870	77	196890	197120	74.3	6.83e-14	yHMPu5000034624_Pichia_nakasei	Pichiaceae
XYL1_2	NODE_21_length_166389_cov_84.0848_ID_41	55.414	99	315	166389	314	159774	158836	385	2.06e-122	yHMPu5000034624_Pichia_nakasei	Pichiaceae
XYL1_2	NODE_9_length_350369_cov_102.719_ID_17	55.340	98	315	350369	309	195393	196316	367	2.17e-116	yHMPu5000034624_Pichia_nakasei	Pichiaceae
GAL1	NODE_16_length_222083_cov_51.2016_ID_31	49.597	93	525	222083	496	65742	67214	427	7.37e-134	yHAB147_Kazachstania_taianensis	Saccharomycetaceae
GAL1	NODE_47_length_84853_cov_50.2477_ID_93	46.761	91	525	84853	494	54393	55847	396	7.09e-123	yHAB147_Kazachstania_taianensis	Saccharomycetaceae
GAL10	NODE_16_length_222083_cov_51.2016_ID_31	52.205	90	761	222083	703	64477	62393	710	0.0	yHAB147_Kazachstania_taianensis	Saccharomycetaceae
GAL10	NODE_47_length_84853_cov_50.2477_ID_93	51.206	90	761	84853	705	53239	51161	705	0.0	yHAB147_Kazachstania_taianensis	Saccharomycetaceae
GAL7	NODE_47_length_84853_cov_50.2477_ID_93	60.165	99	366	84853	364	50254	49184	466	1.44e-149	yHAB147_Kazachstania_taianensis	Saccharomycetaceae
GAL7	NODE_16_length_222083_cov_51.2016_ID_31	59.341	99	366	222083	364	61394	60324	460	1.11e-147	yHAB147_Kazachstania_taianensis	Saccharomycetaceae
GAL10_2	NODE_16_length_222083_cov_51.2016_ID_31	64.793	96	351	222083	338	64438	63425	464	3.29e-149	yHAB147_Kazachstania_taianensis	Saccharomycetaceae
GAL10_2	NODE_47_length_84853_cov_50.2477_ID_93	64.497	96	351	84853	338	53206	52193	460	7.40e-148	yHAB147_Kazachstania_taianensis	Saccharomycetaceae
XYL1_2	NODE_6_length_412999_cov_51.6042_ID_11	55.272	98	315	412999	313	51741	52679	353	1.89e-111	yHAB147_Kazachstania_taianensis	Saccharomycetaceae
GAL1_2	NODE_16_length_222083_cov_51.2016_ID_31	42.653	93	512	222083	490	65742	67202	397	1.69e-123	yHAB147_Kazachstania_taianensis	Saccharomycetaceae
GAL1_2	NODE_47_length_84853_cov_50.2477_ID_93	41.797	96	512	84853	512	54315	55835	381	7.93e-118	yHAB147_Kazachstania_taianensis	Saccharomycetaceae
GAL1	LAMI0D	42.515	94	525	1207720	501	1199933	1201408	360	9.12e-111	Lachancea_mirantina	Saccharomycetaceae
GAL10	LAMI0D	51.744	89	761	1207720	688	1199568	1197529	686	0.0	Lachancea_mirantina	Saccharomycetaceae
GAL7	LAMI0H	60.165	99	366	1778692	364	1778140	1777070	463	8.44e-149	Lachancea_mirantina	Saccharomycetaceae
GAL10_2	LAMI0D	63.393	95	351	1207720	336	1199568	1198564	446	4.23e-143	Lachancea_mirantina	Saccharomycetaceae
XYL1_2	LAMI0E	56.075	99	315	1414338	321	1140793	1141755	350	1.66e-110	Lachancea_mirantina	Saccharomycetaceae

## Sheet: Table S2B
TableS2B Comparative genomics analysis of 332 yeast species using tblastn. Sheet “all species” shows the analysis for all Gal, LAC and GALLAC genes in all 332 yeast species. The sheet “selected species”shows comparison of selected yeast species with Candida intermedia.
qseqid	sseqid	pident	qcovs	qlen	slen	length	sstart	send	bitscore	evalue	species	clade
GAL1	Ca22chr1A_C_albicans_SC5314	49.231	97	525	3188363	520	450788	449268	441	1.87e-138	Candida_albicans	CUG-Ser1
GAL10	Ca22chr1A_C_albicans_SC5314	62.049	91	761	3188363	693	452134	454179	877	0.0	Candida_albicans	CUG-Ser1
GAL7	Ca22chr1A_C_albicans_SC5314	68.871	99	366	3188363	363	456811	457884	534	2.79e-173	Candida_albicans	CUG-Ser1
GAL10_2	Ca22chr1A_C_albicans_SC5314	68.406	98	351	3188363	345	452155	453186	493	1.55e-159	Candida_albicans	CUG-Ser1
XYL1_2	Ca22chr5A_C_albicans_SC5314	64.013	99	315	1190869	314	650732	649791	438	6.79e-141	Candida_albicans	CUG-Ser1
GAL1_2	Ca22chr1A_C_albicans_SC5314	44.595	98	512	3188363	518	450788	449268	407	5.67e-127	Candida_albicans	CUG-Ser1
LAC12_3	emb|CR382122|	57.143	98	533	1320834	525	1307642	1306074	602	0.0	Kluyveromyces_lactis	Saccharomycetaceae
LAC4	emb|CR382122|	41.383	99	1014	1320834	1056	1310510	1313566	733	0.0	Kluyveromyces_lactis	Saccharomycetaceae
GAL1	emb|CR382126|	45.059	94	525	2602197	506	782989	781511	395	1.31e-122	Kluyveromyces_lactis	Saccharomycetaceae
GAL10	emb|CR382126|	48.722	91	761	2602197	704	783755	785839	660	0.0	Kluyveromyces_lactis	Saccharomycetaceae
GAL7	emb|CR382126|	57.534	99	366	2602197	365	786742	787818	449	5.81e-144	Kluyveromyces_lactis	Saccharomycetaceae
LAC9	emb|CR382124|	45.205	61	691	1715506	73	1078329	1078111	70.1	1.31e-12	Kluyveromyces_lactis	Saccharomycetaceae
GAL10_2	emb|CR382126|	63.772	95	351	2602197	334	783800	784792	439	1.17e-140	Kluyveromyces_lactis	Saccharomycetaceae
XYL1_2	emb|CR382125|	59.190	99	315	2234072	321	1930262	1929300	385	2.24e-122	Kluyveromyces_lactis	Saccharomycetaceae
XYL1_2	emb|CR382122|	41.667	96	315	1320834	96	478209	478478	66.6	3.53e-21	Kluyveromyces_lactis	Saccharomycetaceae
XYL1_2	emb|CR382122|	48.276	96	315	1320834	29	478660	478746	30.4	3.53e-21	Kluyveromyces_lactis	Saccharomycetaceae
GAL1_2	emb|CR382126|	43.671	91	512	2602197	474	782914	781523	379	2.74e-117	Kluyveromyces_lactis	Saccharomycetaceae
LAC12_3	gi|1002316276|dbj|BCGD01000007.1|	100.000	100	533	1272478	533	1243032	1241434	1082	0.0	Candida_intermedia	CUG-Ser1
LAC4	gi|1002316276|dbj|BCGD01000007.1|	98.422	100	1014	1272478	1014	1244289	1247330	2001	0.0	Candida_intermedia	CUG-Ser1
GAL1	gi|1002316282|dbj|BCGD01000001.1|	99.238	100	525	2347092	525	1554038	1555612	1008	0.0	Candida_intermedia	CUG-Ser1
GAL1	gi|1002316277|dbj|BCGD01000006.1|	55.945	98	525	1295758	513	1186925	1185405	550	3.25e-176	Candida_intermedia	CUG-Ser1
GAL10	gi|1002316282|dbj|BCGD01000001.1|	97.610	99	761	2347092	753	1553778	1551520	1519	0.0	Candida_intermedia	CUG-Ser1
GAL7	gi|1002316282|dbj|BCGD01000001.1|	98.634	100	366	2347092	366	1549691	1548594	761	0.0	Candida_intermedia	CUG-Ser1
LAC9	gi|1002316277|dbj|BCGD01000006.1|	99.566	100	691	1295758	691	1191974	1189902	1429	0.0	Candida_intermedia	CUG-Ser1
LAC9	gi|1002316282|dbj|BCGD01000001.1|	44.813	99	691	2347092	694	1421811	1423826	580	0.0	Candida_intermedia	CUG-Ser1
LAC9	gi|1002316282|dbj|BCGD01000001.1|	44.286	99	691	2347092	70	1916961	1916752	64.7	6.67e-11	Candida_intermedia	CUG-Ser1
GAL10_2	gi|1002316277|dbj|BCGD01000006.1|	96.866	100	351	1295758	351	1189496	1188444	704	0.0	Candida_intermedia	CUG-Ser1
GAL10_2	gi|1002316282|dbj|BCGD01000001.1|	71.221	98	351	2347092	344	1553574	1552543	523	5.76e-170	Candida_intermedia	CUG-Ser1
XYL1_2	gi|1002316277|dbj|BCGD01000006.1|	98.730	100	315	1295758	315	1187247	1188191	646	0.0	Candida_intermedia	CUG-Ser1
XYL1_2	gi|1002316281|dbj|BCGD01000002.1|	65.924	99	315	2157493	314	135943	135002	462	2.08e-149	Candida_intermedia	CUG-Ser1
XYL1_2	gi|1002316282|dbj|BCGD01000001.1|	61.587	100	315	2347092	315	954383	955327	431	2.83e-138	Candida_intermedia	CUG-Ser1
GAL1_2	gi|1002316277|dbj|BCGD01000006.1|	99.414	100	512	1295758	512	1186925	1185390	1030	0.0	Candida_intermedia	CUG-Ser1
GAL1_2	gi|1002316282|dbj|BCGD01000001.1|	55.750	99	512	2347092	513	1554074	1555612	547	1.01e-175	Candida_intermedia	CUG-Ser1
GAL1	ref|NC_001134|	45.785	95	525	813184	522	279063	280604	399	6.21e-124	Saccharomyces_cerevisiae	Saccharomycetaceae
GAL1	ref|NC_001136|	44.960	92	525	1531933	496	463521	464990	392	1.27e-121	Saccharomyces_cerevisiae	Saccharomycetaceae
GAL10	ref|NC_001134|	52.354	90	761	813184	701	278343	276259	729	0.0	Saccharomyces_cerevisiae	Saccharomycetaceae
GAL7	ref|NC_001134|	60.331	99	366	813184	363	275512	274442	469	6.94e-151	Saccharomyces_cerevisiae	Saccharomycetaceae
GAL10_2	ref|NC_001134|	63.401	99	351	813184	347	278340	277300	471	9.12e-152	Saccharomyces_cerevisiae	Saccharomycetaceae
XYL1_2	ref|NC_001140|	53.727	99	315	562643	322	323421	324386	350	3.24e-110	Saccharomyces_cerevisiae	Saccharomycetaceae
GAL1_2	ref|NC_001136|	43.811	96	512	1531933	509	463491	464999	399	4.39e-124	Saccharomyces_cerevisiae	Saccharomycetaceae
GAL1_2	ref|NC_001134|	42.254	94	512	813184	497	279123	280604	389	7.11e-121	Saccharomyces_cerevisiae	Saccharomycetaceae

## Sheet: Table S3
Table S3: Comparative analysis of the four proteins in the GALLAC cluster against all five strains. For the column name in the table, strain means different strains of C. intermedia, qseqid means Query Seq-id, sseqid means Subject Seq-id, pident means Percentage of identical matches, qcovs means Query coverage Per Subject, qlen means Query sequence length, slen means Subject sequence length, leng…
strain	qseqid	sseqid	pident	qcovs	qlen	slen	length	sstart	send	bitscore	evalue
CBS 141442	LAC9	emb|LT635761.1|	100.000	100	691	1276505	691	93302	95374	1436	0.0
CBS 141442	GAL10_2	emb|LT635761.1|	100.000	100	351	1276505	351	95789	96841	725	0.0
CBS 141442	XYL1_2	emb|LT635761.1|	100.000	100	315	1276505	315	98017	97073	650	0.0
CBS 141442	GAL1_2	emb|LT635761.1|	100.000	100	512	1276505	512	98340	99875	1036	0.0
PYCC 4715	LAC9	emb|LT635768.1|	99.711	100	691	1382059	691	1293548	1291476	1433	0.0
PYCC 4715	GAL10_2	emb|LT635768.1|	96.581	100	351	1382059	351	1291060	1290008	701	0.0
PYCC 4715	XYL1_2	emb|LT635768.1|	98.730	100	315	1382059	315	1288811	1289755	645	0.0
PYCC 4715	GAL1_2	emb|LT635768.1|	99.414	100	512	1382059	512	1288488	1286953	1030	0.0
JCM 1607	LAC9	dbj|BCGD01000006.1|	99.566	100	691	1295758	691	1191974	1189902	1429	0.0
JCM 1607	GAL10_2	dbj|BCGD01000006.1|	96.866	100	351	1295758	351	1189496	1188444	704	0.0
JCM 1607	XYL1_2	dbj|BCGD01000006.1|	98.730	100	315	1295758	315	1187247	1188191	646	0.0
JCM 1607	GAL1_2	dbj|BCGD01000006.1|	99.414	100	512	1295758	512	1186925	1185390	1030	0.0
NRRL Y-981	LAC9	gb|JAJMGR010000004.1|	99.566	100	691	1235052	691	1179349	1177277	1429	0.0
NRRL Y-981	GAL10_2	gb|JAJMGR010000004.1|	96.866	100	351	1235052	351	1176871	1175819	704	0.0
NRRL Y-981	XYL1_2	gb|JAJMGR010000004.1|	98.730	100	315	1235052	315	1174622	1175566	646	0.0
NRRL Y-981	GAL1_2	gb|JAJMGR010000004.1|	99.414	100	512	1235052	512	1174300	1172765	1030	0.0
P5906	LAC9	gb|JAXQHB010000054.1|	99.711	100	691	1410140	691	736167	738239	1433	0.0
P5906	GAL10_2	gb|JAXQHB010000054.1|	96.581	100	351	1410140	351	738655	739707	701	0.0
P5906	XYL1_2	gb|JAXQHB010000054.1|	99.048	100	315	1410140	315	740904	739960	647	0.0
P5906	GAL1_2	gb|JAXQHB010000054.1|	99.414	100	512	1410140	512	741227	742762	1030	0.0

## Sheet: Table S4
Table S4: Primers used for mRNA quantification using qPCR in C. intermedia. Primers were designed using Primer3 (https://primer3.ut.ee/) and primer pairs were checked for efficiency prior to use.
primer name	sequence	gene target	orientation
GTB396	ATCCTGGTCCTCAATGCACA	lac4	fwd
GTB397	CTGGAATCTCGAGGTCTCCC	lac4	rev
GTB351	ACCTCCAAGCACTCGGAAAG	GAL1	fwd
GTB352	ACGATAGACCCGCCAAATCC	GAL1	rev
GTB357	TGACCGAGGCTCCAATGAAC	ACT1	fwd
GTB358	CACCGTCACCAGAGTCCAAA	ACT1	rev
GTB345	ATGGGTGGTGCTCAATCTGG	XYL1_2	fwd
GTB346	AGACACTTGAGCGGTTGGTT	XYL1_2	rev
GTB694	TCAATGTGCCTCCGTGTTTG	GAL1_2	fwd
GTB695	TGCTGCAACATCCACCTCTA	GAL1_2	rev
GTB690	GTGGAGTCGTGGGAAGAGAA	GAL10_2	fwd
GTB691	TCCACAAATCCCGACAACCT	GAL10_2	rev
